# Supplementary material for: Serum Metabolomic and Lipidomic Profiling Reveals Novel Biomarkers of Efficacy for Benfotiamine in Alzheimer’s Disease
Source: Int J Mol Sci. 2021 Dec 7;22(24):13188. doi: 10.3390/ijms222413188 (PMC8709126; doi:10.3390/ijms222413188)
Supplement: Supplementary file 1 [file ijms-22-13188-s001.zip]

Archive with 3 entries (3 files):
- Supplementary Word and Figures document FINAL.pdf
- SupplementaryTableS1_Metabolities.xlsx
- SupplementaryTableS2_Lipids.xlsx
