# Supplementary material for: Serum Metabolomic and Lipidomic Profiling Reveals Novel Biomarkers of Efficacy for Benfotiamine in Alzheimer’s Disease
Source: Int J Mol Sci. 2021 Dec 7;22(24):13188. doi: 10.3390/ijms222413188 (PMC8709126; doi:10.3390/ijms222413188)
Supplement: Supplementary file 1 [file ijms-22-13188-s001.zip › SupplementaryTableS1_Metabolities.xlsx]

## Sheet: Combined C18_HILIC
Checked	Name	Formula	Molecular Weight	RT [min]	mzCloud Best Match	mzVault Best Match	MS2	Norm. Area: Gary_026_C_pos.raw (F1)	Norm. Area: Gary_080_C_pos.raw (F4)	Norm. Area: Gary_090_C_pos.raw (F5)	Norm. Area: Gary_113_C_pos.raw (F9)	Norm. Area: Gary_114_C_pos.raw (F10)	Norm. Area: QC_C_global_pos1.raw (F11)	Norm. Area: QC_C_global_pos2.raw (F12)	Norm. Area: QC_C_global_pos3.raw (F13)	Norm. Area: Gary_037_C_pos.raw (F2)	Norm. Area: Gary_075_C_pos.raw (F3)	Norm. Area: Gary_103_C_pos.raw (F6)	Norm. Area: Gary_107_C_pos.raw (F7)	Norm. Area: Gary_109_C_pos.raw (F8)	Ratio: (Sample) / (Control)	Log2 Fold Change: (Sample) / (Control)	P-value: (Sample) / (Control)
TRUE	TDIQ	C10 H11 N O2	177.078	1.175	89.9		DDA for preferred ion	1.69565e+06	1.36584e+06	1.3095e+06	1.75024e+06	1.41048e+06	1.32121e+06	1.36393e+06	1.34094e+06	2.4303e+06	2.51886e+06	2.617e+06	3.26617e+06	2.03249e+06	1.79005	0.84	0.000697781
TRUE	O-ureido-D-serine	C4 H9 N3 O4	163.059	0.784			DDA for preferred ion	1.39984e+08	1.46354e+08	1.39126e+08	1.53331e+08	1.91764e+08	1.13382e+08	1.19638e+08	1.16121e+08	1.24149e+08	1.14258e+08	1.12986e+08	1.04444e+08	1.26021e+08	0.779165	-0.36	0.00193808
TRUE	3-Buten-1-amine	C4 H9 N	71.0734	1.157			DDA for preferred ion	5.54931e+07	4.7685e+07	5.61494e+07	4.0096e+07	4.10041e+07	2.99817e+07	3.34088e+07	3.1512e+07	6.23751e+07	6.57906e+07	8.42424e+07	1.07373e+08	8.5139e+07	1.767	0.82	0.0036047
TRUE	Thiamine	C12H18N4OS	266.117	1.531	79.5		DDA for preferred ion	92968.2	78696.9	88750.5	68689.6	71543.7	1.59171e+06	1.68425e+06	1.6335e+06	9.39469e+06	7.95404e+06	120230	1.06015e+07	5.94141e+06	101.125	6.66	0.0110271
TRUE	Salicylic acid	C7 H6 O3	138.031	0.383	99.8		DDA for preferred ion	34802.2	33217.9	105583	40113.7	86312.1	2.62497e+06	2.62497e+06	13916.3	12020.8	11368	8593.88	33212.9	29606.5	0.29937	-1.74	0.012375
TRUE	3-(3,4-dihydroxyphenyl)propanoic acid	C9 H10 O4	164.047	1.55	88.1		DDA for preferred ion	4.84871e+08	3.73566e+08	5.8989e+08	3.6871e+08	2.73619e+08	5.74604e+08	6.02632e+08	5.87351e+08	5.79602e+08	5.71988e+08	8.91342e+08	6.63265e+08	1.25632e+09	1.775	0.83	0.0140977
TRUE	Betaine	C5 H11 N O2	117.079	1.156	100	51.5	DDA for preferred ion	4.54289e+08	3.7555e+08	4.65136e+08	3.2689e+08	3.38638e+08	2.84514e+08	3.00052e+08	2.91669e+08	4.45486e+08	4.91183e+08	6.1626e+08	8.38434e+08	6.50891e+08	1.641	0.71	0.0154448
TRUE	Indole	C8 H7 N	117.057	6.34			DDA for preferred ion	6.32793e+07	5.84312e+07	8.77362e+07	5.62682e+07	5.46838e+07	3.10993e+07	3.52857e+07	3.29334e+07	6.97996e+07	9.29639e+07	1.12779e+08	8.21805e+07	9.42911e+07	1.59107	0.67	0.0181681
TRUE	1-[(3S)-3-(1,3-Benzoxazol-2-yl)-1-pyrrolidinyl]-3-methoxy-1-propanone	C15 H18 N2 O3	296.112	7.375	71.5		DDA for preferred ion	54384.3	50559.5	48212.4	52358.4	43237.7	747854	750372	749002	9.95363e+06	3.34165e+06	49429.2	3.81599e+06	783654	66.257	6.05	0.0228791
TRUE	1,5-Naphthalenediamine	C10 H10 N2	158.084	6.328	78.7		DDA for preferred ion	2.6983e+07	2.69597e+07	3.87788e+07	2.63066e+07	2.4885e+07	1.40522e+07	1.56297e+07	1.4749e+07	2.92942e+07	4.25571e+07	4.96432e+07	3.75572e+07	4.1221e+07	1.529	0.61	0.0235015
TRUE	16-Hydroxyhexadecanoic acid	C16 H32 O3	272.234	14.952	70.5		DDA for preferred ion	1.33441e+07	6.53528e+06	4.85365e+06	9.35373e+06	1.69275e+07	4.6346e+06	4.60417e+06	3.90516e+06	3.64355e+06	4.50232e+06	6.94526e+06	9.50801e+06	6.75618e+06	0.25	-2.01	0.0241
TRUE	Cholesterol sulfate	C27 H46 O4 S	466.31	1.101			DDA for preferred ion	7.05259e+06	6.64322e+06	8.82608e+06	7.91381e+06	8.6602e+06	3.93345e+06	3.93355e+06	3.9335e+06	7.4508e+06	3.6697e+06	3.45232e+06	3.9859e+06	6.01029e+06	0.503478	-0.99	0.0251638
TRUE	DL-Lysine	C6 H14 N2 O2	146.105	13.199	95.8		DDA for preferred ion	6.08516e+07	9.15664e+07	7.12011e+07	2.05224e+06	4.18748e+07	5.26838e+07	6.33545e+07	2.51749e+06	5.78655e+07	1.76378e+06	610775	5.14375e+06	8.11721e+06	0.0847878	-3.56	0.0272605
TRUE	2,4,6-Octatriyn-1-ol	C8 H6 O	118.042	1.561			DDA for preferred ion	7.97529e+07	5.16919e+07	9.83641e+07	6.32904e+07	4.5449e+07	8.26099e+07	8.3776e+07	8.31451e+07	8.71693e+07	8.8045e+07	1.47401e+08	9.25916e+07	1.98847e+08	1.463	0.55	0.0302847
TRUE	4-[(Z)-2-Aminovinyl]phenol	C8 H9 N O	135.068	1.509			DDA for preferred ion	4.98692e+07	2.28151e+07	1.11537e+08	7.09804e+07	5.01981e+07	1.03856e+08	1.10285e+08	1.06741e+08	1.0708e+08	1.08186e+08	2.23834e+08	7.17362e+07	2.35534e+08	2.155	1.11	0.0306243
TRUE	6-Methylquinoline	C10 H9 N	143.073	6.339	92.4		DDA for preferred ion	3.66673e+07	3.35557e+07	4.84237e+07	3.06995e+07	3.33817e+07	1.83666e+07	1.9289e+07	1.87701e+07	3.97952e+07	5.22332e+07	6.14616e+07	4.48382e+07	4.42135e+07	1.33793	0.42	0.031525
TRUE	DL-Tryptophan	C11 H12 N2 O2	204.086	6.34	99.9		DDA for preferred ion	1.12913e+09	9.6323e+08	1.48214e+09	9.54603e+08	1.02506e+09	5.65793e+08	6.09828e+08	5.85434e+08	1.14138e+09	1.55191e+09	1.79394e+09	1.37071e+09	1.51559e+09	1.54756	0.63	0.032283
TRUE	Androsterone sulfate	C19 H30 O5 S	370.18	1.232	95.5		DDA for preferred ion	4.55168e+07	3.77107e+07	5.44297e+07	7.11457e+07	6.08455e+07	2.1229e+07	2.35024e+07	2.22943e+07	1.57854e+07	3.72955e+07	2.6103e+07	3.31792e+07	6.83118e+06	0.479632	-1.06	0.0342645
TRUE	L-Glutamic acid	C5 H9 N O4	147.053	9.056	64.1	80.9	DDA for preferred ion	1.38346e+07	1.23859e+07	2.27156e+07	1.45715e+07	1.23671e+07	1.12381e+07	1.19794e+07	1.15492e+07	1.1649e+07	1.7193e+07	1.90963e+07	2.0063e+07	3.20602e+07	1.45397	0.54	0.0361141
TRUE	trans-3-Indoleacrylic acid	C11 H9 N O2	187.063	6.339	92.7		DDA for preferred ion	8.10402e+08	7.15279e+08	1.03719e+09	6.47866e+08	7.17592e+08	3.73557e+08	3.91188e+08	3.81218e+08	8.64838e+08	1.11734e+09	9.2533e+08	9.64252e+08	1.12803e+09	1.34723	0.43	0.0369967
TRUE	Acetophenone	C8 H8 O	120.057	1.539	77.8		DDA for preferred ion	2.91415e+06	1.91695e+06	3.22682e+06	1.8233e+06	1.2605e+06	3.33992e+06	3.60777e+06	3.45967e+06	2.78669e+06	2.77932e+06	6.80614e+06	3.38256e+06	7.15713e+06	1.76541	0.82	0.0372733
TRUE	Oxalic acid	C2 H2 O4	89.9951	10.26			DDA for preferred ion	2.27027e+07	3.00536e+07	2.96278e+07	2.04553e+07	2.60708e+07	1.24643e+07	1.40131e+07	1.31614e+07	9.95962e+06	2.37025e+07	1.33401e+07	1.95132e+07	1.88439e+07	0.721965	-0.47	0.0419928
TRUE	Glycidyl methacrylate	C7 H10 O3	142.065	6.333	63.9		DDA for preferred ion	8.54732e+06	7.46762e+06	1.19506e+07	7.70409e+06	7.86457e+06	4.407e+06	4.79166e+06	4.57517e+06	9.7691e+06	1.2973e+07	1.00117e+07	1.16247e+07	1.10573e+07	1.40444	0.49	0.042517
TRUE	Genipin	C11 H14 O5	226.084	11.728			DDA for preferred ion	2.71293e+06	6.03501e+06	2.62168e+06	5.97833e+06	196135	1.08437e+06	1.12288e+06	1.14135e+06	1.18647e+06	502249	213628	66020.3	1.82945e+06	0.0780207	-3.68	0.0434143
TRUE	Acetohydroxamic acid	C2 H5 N O2	75.0319	10.34	81.3		DDA for preferred ion	1.07705e+06	1.35838e+06	114853	84813.8	341971	754454	90215.1	90215.1	1.57219e+06	4.30267e+06	1.48948e+06	1.14673e+06	1.25588e+06	4.34694	2.12	0.0441431
TRUE	L-Tyrosine	C9 H11 N O3	181.073	1.325	100	93.3	DDA for preferred ion	8.01943e+07	2.0042e+07	6.38893e+07	3.47742e+07	2.89937e+07	1.12571e+08	1.12571e+08	159155	3.88402e+07	3.98059e+07	8.51304e+07	5.29357e+07	243033	1.66359	0.7343	0.0495796
TRUE	3-Hydroxybutyric acid	C4 H8 O3	104.047	26.781		64.4	DDA for preferred ion	3.16636e+06	1.98014e+06	2.40854e+06	3.04364e+06	6.00904e+06	3.74415e+06	2.46749e+06	3.74415e+06	1.93976e+06	1.72833e+06	1.68708e+06	1.89286e+06	2.13951e+06	0.619854	-0.69	0.055127
TRUE	Hexitol	C6 H14 O6	182.079	5.164	83.7		DDA for preferred ion	5.56852e+07	1.80763e+06	799333	1.93967e+06	814082	2.97737e+06	3.16592e+06	3.06267e+06	188233	197008	348742	181882	1.83816e+06	0.108819	-3.2	0.0604557
TRUE	histidine	C6 H9 N3 O2	155.069	0.937	80.6	68.7	DDA for preferred ion	6.89921e+06	7.19884e+06	7.98668e+06	5.74465e+06	7.02172e+06	8.43034e+06	8.0711e+06	8.27134e+06	6.31951e+06	9.60996e+06	8.80328e+06	9.04756e+06	9.11906e+06	1.29235	0.37	0.0625915
TRUE	Choline	C5 H13 N O	103.1	8.094	98.4		DDA for preferred ion	1.1751e+09	2.18357e+09	2.0442e+09	9.74563e+08	1.22727e+09	8.93122e+08	1.05574e+09	9.78622e+08	9.66935e+08	1.67216e+09	2.88719e+09	2.18332e+09	2.12036e+09	1.77769	0.83	0.0632389
TRUE	Pulcherriminic acid	C12 H20 N2 O4	256.142	10.257			DDA for preferred ion	500431	314645	233060	1.39484e+06	5.26088e+06	476058	479982	460568	553393	166650	275447	659080	81988.5	0.327598	-1.61	0.0661061
TRUE	5,5-Dimethylhydantoin	C5 H8 N2 O2	128.058	8.655	64.8		DDA for preferred ion	2.33417e+07	2.5805e+07	2.20757e+07	2.22571e+07	2.34034e+07	1.25035e+07	1.1324e+07	1.19682e+07	2.06044e+07	2.37619e+07	1.69258e+07	2.13394e+07	1.6438e+07	0.882703	-0.18	0.0682307
TRUE	3-tert-Butyladipic acid	C10 H18 O4	202.12	11.346			DDA for preferred ion	1.52611e+06	3.9265e+06	1.40381e+06	952576	4.46968e+06	850877	1.12917e+06	1.13072e+06	1.06795e+06	2.68589e+06	810457	688856	663962	0.443	-1.17	0.0693965
TRUE	Valyl-4-hydroxyproline	C10 H18 N2 O4	230.127	0.967			DDA for preferred ion	9.00469e+06	9.77519e+06	1.1588e+07	9.19767e+06	1.02289e+07	4.87989e+06	5.56063e+06	5.18799e+06	9.17951e+06	4.08766e+06	6.22434e+06	6.6671e+06	9.61308e+06	0.68302	-0.55	0.07253
TRUE	Hippuric acid	C9 H9 N O3	179.058	4.905		70.4	DDA for preferred ion	3.94463e+07	2.19908e+07	4.74885e+07	1.44241e+07	5.93368e+07	5.63806e+07	5.29852e+07	5.48641e+07	1.20858e+08	5.20205e+07	3.29404e+07	1.42258e+08	5.833e+07	1.47427	0.56	0.0734006
TRUE	L(-)-Pipecolinic acid	C6 H11 N O2	129.079	1.173	98.1		DDA for preferred ion	4.1021e+07	4.73324e+07	5.78941e+07	2.91114e+07	3.84994e+07	2.16133e+07	2.21974e+07	2.18813e+07	3.02745e+07	2.74085e+07	2.08589e+07	3.99064e+07	3.55499e+07	0.737135	-0.44	0.0747495
TRUE	CMPF	C12 H16 O5	240.099	5.621	84.1		DDA for preferred ion	1.01379e+08	1.09586e+08	1.23927e+08	1.42979e+08	8.46854e+06	4.91997e+07	5.20267e+07	5.04425e+07	1.18211e+07	1.13589e+07	2.35673e+06	1.02496e+08	1.52013e+07	0.108067	-3.21	0.0776965
TRUE	4-Indolecarbaldehyde	C9 H7 N O	145.052	6.339	94.8		DDA for preferred ion	5.64478e+07	5.13325e+07	7.67599e+07	4.87649e+07	4.89367e+07	3.05577e+07	3.10988e+07	3.0798e+07	6.0026e+07	8.15168e+07	6.28021e+07	6.81794e+07	7.19441e+07	1.328	0.41	0.0777041
TRUE	Maculosin	C14 H16 N2 O3	260.117	7.259			DDA for preferred ion	3.22327e+07	1.19591e+07	2.57795e+07	1.10673e+07	1.59139e+07	1.16888e+07	1.25098e+07	1.2062e+07	3.35196e+07	2.93592e+07	4.56629e+07	1.8059e+07	3.02897e+07	1.90528	0.93	0.0786971
TRUE	Linoleic acid	C18 H32 O2	280.239	1.665	98.9		DDA for preferred ion	1.91793e+08	8.19327e+07	9.88645e+07	8.88845e+08	5.21943e+08	1.49186e+08	1.46569e+08	1.47994e+08	1.06939e+08	3.705e+07	4.06822e+07	7.14175e+07	2.07612e+08	0.371131	-1.43	0.0817193
TRUE	Quinoline	C9 H7 N	129.151	20.818	81.2	67.9	DDA for preferred ion	7.34278e+08	7.31028e+08	7.23672e+08	8.63093e+08	7.95556e+08	8.02119e+08	7.54523e+08	7.79955e+08	5.89137e+08	5.99114e+08	7.06558e+08	7.14124e+08	7.81796e+08	0.959264	-0.06	0.0844445
TRUE	Acetyl-β-methylcholine	C8 H17 N O2	159.126	7.843	100		DDA for preferred ion	4.06987e+07	1.81698e+08	1.09334e+08	9.11915e+07	4.33419e+07	7.09477e+07	7.34942e+07	7.74892e+07	6.7234e+07	1.52288e+08	1.91322e+08	1.02167e+08	1.34093e+08	1.67018	0.74	0.0860146
TRUE	N-({(2R,4S,5R)-5-[6-(3,4-Dimethoxyphenyl)-2-methyl-4-pyrimidinyl]-1-azabicyclo[2.2.2]oct-2-yl}methyl)cyclobutanecarboxamide	C26 H34 N4 O3	450.261	13.877	76.2		DDA for preferred ion	1.56485e+07	1.29549e+07	3.26649e+06	7.31074e+06	2.02867e+06	2.79882e+06	2.58944e+06	1.97412e+06	1.97607e+06	633950	1.55827e+06	5.36787e+06	1.55591e+06	0.231647	-2.11	0.0902239
TRUE	ZINGEROL	C11 H16 O3	196.11	12.109			DDA for preferred ion	1.8565e+08	1.68229e+08	1.55868e+08	2.21181e+08	1.62317e+07	5.63395e+07	5.4873e+07	5.5812e+07	5.44702e+07	2.0361e+07	1.59306e+07	6.51365e+06	1.73304e+08	0.0947323	-3.4	0.0905874
TRUE	L-Threonic acid	C4 H8 O5	136.037	8.182		79.7	DDA for preferred ion	5.63419e+07	7.19283e+07	6.54659e+07	7.79277e+07	5.77959e+07	4.40724e+07	4.33117e+07	4.37367e+07	2.44408e+07	4.81667e+07	3.12624e+07	6.40431e+07	6.21607e+07	0.737135	-0.44	0.0925614
TRUE	4-Oxoproline	C5 H7 N O3	129.042	7.104	86		DDA for preferred ion	2.52596e+07	2.93073e+07	3.80208e+07	3.23992e+07	4.61146e+07	2.09027e+07	2.05913e+07	2.07628e+07	2.46261e+07	2.40239e+07	3.19705e+07	2.64518e+07	2.64546e+07	0.817902	-0.29	0.0943298
TRUE	[Similar to: NP-003432; ΔMass: -43.9877 Da]	C12 H28 N6 O8	384.196	16.27			DDA for preferred ion	3.97609e+06	946300	1.24916e+06	962428	2.40125e+06	751103	817483	589194	703929	1.20138e+06	488455	1.13116e+06	651306	0.544	-0.88	0.0958541
TRUE	N-(2-Furylmethyl)-3-[(2S,5aS,8aR)-1-methyl-5-oxodecahydropyrrolo[3,2-E][1,4]diazepin-2-yl]propanamide	C16 H24 N4 O3	356.165	15.543	78.2		DDA for preferred ion	1.34034e+07	736878	913723	3.24097e+06	7.05016e+06	1.09219e+06	1.07137e+06	972324	1.11224e+06	1.03968e+06	476922	2.21804e+06	914754	0.285191	-1.81	0.101242
TRUE	Citral	C10 H16 O	152.12	12.109			DDA for preferred ion	2.07192e+07	1.88535e+07	1.77715e+07	2.4769e+07	1.73702e+06	6.35231e+06	6.45078e+06	6.12456e+06	5.96141e+06	2.33115e+06	1.78778e+06	683495	1.99958e+07	0.0960547	-3.38	0.101361
TRUE	10-Undecenoic acid	C11 H20 O2	184.146	12.391			DDA for preferred ion	3.22539e+06	1.97075e+07	1.70439e+06	3.06869e+06	7.41894e+06	2.39418e+06	2.43057e+06	2.35635e+06	2.19591e+06	3.2419e+06	663292	1.58528e+06	3.07778e+06	0.496	-1.01	0.102439
TRUE	Palmitic acid	C16 H32 O2	256.239	15.542	94.2		DDA for preferred ion	3.41901e+06	563428	729038	1.42016e+06	1.99482e+06	721101	689181	565348	608576	679608	394246	971799	670158	0.496546	-1.01	0.103265
TRUE	2-(8-Hydroxy-4a,8-dimethyldecahydro-2-naphthalenyl)acrylic acid	C15 H24 O3	234.161	13.933	99.6		DDA for preferred ion	9.25148e+06	8.7704e+06	8.57056e+06	8.54709e+06	8.34014e+06	8.68211e+06	8.96318e+06	8.20565e+06	8.30952e+06	8.14902e+06	8.23894e+06	8.20668e+06	8.4319e+06	0.975	-0.04	0.106785
TRUE	DMBA	C20 H16	256.126	10.185			DDA for preferred ion	435386	317614	202915	1.21076e+06	4.66726e+06	390942	462044	423328	206589	237167	630612	71341.5	843194	0.473029	-1.08	0.1085
TRUE	Bilirubin	C33 H36 N4 O6	584.262	11.68	71.7		DDA for preferred ion	1.35585e+07	2.14445e+06	2.7283e+06	5.45406e+06	4.57815e+06	1.98739e+06	1.81816e+06	1.39637e+06	1.33869e+06	1.21752e+06	1.03313e+06	2.65174e+06	1.32523e+06	0.316	-1.66	0.109616
TRUE	1,7-Dihydroxy-6,6-dimethyl-3,5,5a,6,7,8,9a,9b-octahydronaphtho[1,2-c]furan-9(1H)-one	C14 H20 O4	252.135	12.217			DDA for preferred ion	9.55274e+06	4.56603e+06	1.68366e+06	775914	1.93518e+06	1.33355e+06	1.23292e+06	1.20431e+06	1.25658e+06	1.24372e+06	856476	1.12345e+06	1.28223e+06	0.59	-0.76	0.117634
TRUE	5α-Dihydrotestosterone glucuronide	C25 H38 O8	466.255	12.358	84.5		DDA for preferred ion	5.27203e+06	5.70758e+06	2.93501e+06	4.76116e+06	6.92176e+06	1.85102e+06	1.87574e+06	2.37786e+06	1.74132e+06	1.26746e+06	3.09234e+06	2.50937e+06	1.94946e+06	0.366	-1.45	0.118992
TRUE	p-Cresylsulfate	C7 H8 O4 S	188.014	1.568	99		DDA for preferred ion	2.41529e+08	1.42883e+09	1.27191e+09	1.72217e+09	1.403e+09	1.29928e+09	1.15321e+09	1.23356e+09	2.08616e+09	1.20476e+09	3.3527e+09	1.68418e+09	2.71437e+09	1.48452	0.57	0.126444
TRUE	1,6-anhydro-b-D-Glucose	C6 H10 O5	162.053	10.413			DDA for preferred ion	192210	1.12414e+06	9.19353e+06	204515	2.15014e+06	249460	152804	378791	428784	457101	258973	636317	128977	0.207	-2.27	0.126858
TRUE	3-Hydroxy-3-(2,3,4-trimethoxyphenyl)propanoic acid	C12 H16 O6	256.094	10.565			DDA for preferred ion	1.07757e+08	4.63469e+07	1.78013e+08	2.25147e+08	2.09388e+07	4.76615e+07	4.44148e+07	4.74012e+07	4.9182e+07	2.11426e+07	3.38175e+07	6.80147e+06	1.41026e+08	0.194	-2.37	0.12986
TRUE	Benzenol	C6 H6 O	94.0416	3.086			DDA for preferred ion	2.23283e+07	1.97111e+07	1.62072e+07	1.52718e+07	1.25684e+07	9.71373e+06	8.13614e+06	9.01072e+06	2.02407e+07	2.25448e+07	1.88127e+07	1.92876e+07	1.92876e+07	1.249	0.32	0.130764
TRUE	Myristic acid	C14 H28 O2	228.208	1.857			DDA for preferred ion	5.3955e+06	1.70706e+06	3.61619e+06	4.06456e+06	4.53845e+06	3.60058e+06	3.60058e+06	1.4633e+06	3.79262e+06	1.35228e+06	3.37915e+06	1.74829e+06	390094	0.429283	-1.22	0.134
TRUE	Pentadecanoic acid	C15 H30 O2	242.224	1.333			DDA for preferred ion	2.29643e+07	1.15174e+07	1.25378e+07	1.55589e+07	1.51089e+07	1.12138e+07	1.01255e+07	1.07151e+07	1.21212e+07	1.14192e+07	1.79421e+07	8.01456e+06	6.90233e+06	0.757858	-0.4	0.134154
TRUE	zinniol	C15 H22 O4	266.151	12.493			DDA for preferred ion	1.86431e+06	933757	355503	2.07156e+06	4.59991e+06	803477	692034	696754	730338	233619	1.02203e+06	1.18591e+06	481174	0.258816	-1.95	0.134344
TRUE	guaietolin	C11 H16 O4	212.104	10.565			DDA for preferred ion	2.55938e+07	1.08868e+07	4.17379e+07	5.28769e+07	4.75792e+06	1.14038e+07	1.0398e+07	1.099e+07	1.15965e+07	4.60885e+06	7.56203e+06	1.45067e+06	3.37508e+07	0.178006	-2.49	0.135865
TRUE	L(-)-Carnitine	C7 H15 N O3	161.105	7.79	94.1	97.6	DDA for preferred ion	6.79233e+08	1.07517e+09	8.10367e+08	8.47043e+08	6.08009e+08	6.80322e+08	7.96254e+08	7.9513e+08	6.83473e+08	1.16838e+09	1.23432e+09	6.60505e+08	1.35351e+09	1.44393	0.53	0.139952
TRUE	guaiacol sulfate	C7 H8 O5 S	204.009	1.67			DDA for preferred ion	2.2169e+06	7.75495e+06	1.22066e+07	1.36938e+07	2.15769e+07	9.90545e+06	1.09682e+07	1.03893e+07	3.54191e+07	9.45887e+06	3.91287e+07	3.39674e+07	9.19245e+06	2.78949	1.48	0.140776
TRUE	Nitrosoguvacoline	C7 H10 N2 O3	170.069	8.746	99.4		DDA for preferred ion	3.06148e+07	4.03286e+07	3.56091e+07	2.14759e+07	1.94624e+07	1.76657e+07	1.46726e+07	1.7869e+07	1.46388e+07	3.78601e+07	3.56187e+07	4.29818e+07	3.87179e+07	1.23971	0.31	0.147952
TRUE	NP-020632	C16 H20 O4	298.113	16.209	94.4		DDA for preferred ion	5.48699e+06	2.27233e+06	997579	5.70578e+06	1.85924e+06	897900	1.07175e+06	974240	718271	1.55798e+06	2.32034e+06	1.32693e+06	3.37508e+07	0.687771	-0.54	0.149187
TRUE	Hostmaniane	C13 H18 O5	254.115	11.742			DDA for preferred ion	4.39803e+06	7.23289e+06	2.91852e+06	9.13393e+06	2.54315e+06	1.96201e+06	1.90668e+06	2.03179e+06	1.98542e+06	2.13251e+06	1.57555e+06	1.61109e+06	3.40905e+06	0.363493	-1.46	0.149518
TRUE	ET8750000	C4 H7 N	69.0577	0.984			DDA for preferred ion	1.04457e+07	2.5528e+07	1.33279e+07	8.62894e+06	7.20881e+06	9.68252e+06	9.98024e+06	9.81588e+06	2.36778e+07	1.48693e+07	2.34487e+07	1.56956e+07	3.40905e+06	1.50525	0.59	0.150291
TRUE	GABA	C4 H9 N O2	104.047	2.155	88.3		DDA for preferred ion	1.45474e+08	8.51544e+07	6.19851e+07	9.00078e+07	2.32014e+08	3.08137e+07	3.00416e+07	3.24015e+07	2.50562e+07	5.11581e+07	6.16638e+07	9.94503e+07	8.28324e+07	0.702222	-0.51	0.152425
TRUE	(+/-)-Camphoric acid	C10 H16 O4	200.105	11.148			DDA for preferred ion	1.89977e+06	2.0323e+06	643076	1.18468e+06	6.07504e+06	991035	861051	825616	853019	914489	1.28688e+06	1.41393e+06	477930	0.495	-1.01	0.156489
TRUE	1-{[(3R,4S)-3-({5-[4-(2-Methyl-2-propanyl)phenyl]-1,2-oxazol-3-yl}methyl)-4-piperidinyl]acetyl}-4-piperidinecarboxamide	C27 H38 N4 O3	512.297	12.306	79.9		DDA for preferred ion	9.34296e+06	7.68166e+06	4.5407e+06	1.33751e+07	2.13943e+07	4.24057e+06	4.39978e+06	4.40197e+06	4.02029e+06	2.12248e+06	5.6083e+06	7.46878e+06	5.00958e+06	0.538	-0.89	0.156999
TRUE	Phenyl (2xi)-D-lyxo-hexopyranoside	C12 H16 O6	256.094	7.65			DDA for preferred ion	6.36893e+06	2.87955e+06	1.16548e+07	1.26996e+07	1.48541e+06	3.10061e+06	2.98816e+06	3.05067e+06	1.20647e+06	2.28256e+06	372398	8.09903e+06	2.86147e+06	0.358489	-1.48	0.157048
TRUE	Oleic acid	C18 H34 O2	282.255	15.603	99.1		DDA for preferred ion	1.77685e+07	944741	1.03318e+06	1.15602e+07	8.34735e+06	2.85209e+06	2.6046e+06	2.47832e+06	2.23735e+06	2.64923e+06	675331	2.82373e+06	2.45401e+06	0.309927	-1.69	0.160166
TRUE	Docosahexaenoic acid	C22 H32 O2	328.239	14.943	83.9		DDA for preferred ion	8.68903e+06	981802	1.19395e+06	3.87923e+06	1.54517e+06	1.38264e+06	1.23005e+06	861208	779593	794101	520134	1.28537e+06	1.42508e+06	0.655197	-0.61	0.160918
TRUE	1-(5-Hydroxy-3a,4-dimethyl-3a,4,5,6,7,7a-hexahydro-1H-inden-2-yl)ethanone	C13 H20 O2	208.146	12.846			DDA for preferred ion	2.16272e+07	2.17654e+07	1.8306e+07	2.00971e+07	2.24882e+07	2.35062e+07	2.04711e+07	2.26422e+07	2.2469e+07	2.24443e+07	2.24467e+07	2.18965e+07	2.26446e+07	1.032	0.04	0.161427
TRUE	L-Pyroglutamic acid	C5 H7 N O3	129.042	8.751	99	58.1	DDA for preferred ion	3.19464e+08	4.79004e+08	4.33385e+08	1.98605e+08	2.38634e+08	1.90458e+08	2.20479e+08	2.04279e+08	2.06008e+08	4.13748e+08	4.14608e+08	4.54032e+08	4.8139e+08	1.30134	0.38	0.166259
TRUE	4-[(2-Isopropyl-5-methylcyclohexyl)oxy]-4-oxobutanoic acid	C14 H24 O4	256.167	12.563			DDA for preferred ion	4.46719e+06	5.73179e+06	1.0933e+06	4.39044e+06	6.50941e+06	1.43488e+06	1.48959e+06	1.55056e+06	1.43169e+06	1.29137e+06	2.02926e+06	4.74875e+06	913008	0.288	-1.8	0.170123
TRUE	3-(1-cyano-1,2-dihydroisoquinolin-2-yl)-3-oxopropyl propionate	C16 H16 N2 O3	284.115	16.272	77.6		DDA for preferred ion	3.37657e+06	1.81873e+06	768698	5.98277e+06	1.56053e+06	1.15995e+06	1.1784e+06	1.04223e+06	1.03714e+06	358005	1.27414e+06	2.3192e+06	1.01146e+06	0.567	-0.82	0.171397
TRUE	Embelin	C17 H26 O4	294.182	12.787			DDA for preferred ion	8.3382e+06	7.32642e+06	7.72002e+06	7.57477e+06	8.13087e+06	8.13049e+06	8.01908e+06	8.31456e+06	8.20581e+06	8.00303e+06	8.15767e+06	7.95439e+06	8.27116e+06	1.04972	0.07	0.172793
TRUE	9(S)-HpOTrE	C18 H30 O4	310.214	13.409			DDA for preferred ion	4.84387e+06	2.84089e+06	1.69432e+06	4.82257e+06	8.67144e+06	1.75773e+06	1.58764e+06	1.39607e+06	1.39055e+06	1.82003e+06	2.06835e+06	3.37697e+06	874089	0.411796	-1.28	0.173268
TRUE	1-{[(2R,3S,4R,5S)-3,4-Dihydroxy-5-{2-[4-(2-methoxyphenyl)-1-piperazinyl]-2-oxoethyl}tetrahydro-2-furanyl]methyl}-3-isopropylurea	C22 H34 N4 O6	486.23	10.359	87		DDA for preferred ion	58608.6	77822.2	42159.3	4.55551e+06	6.18529e+06	557874	510615	547494	527104	154281	36276.5	42083.2	128785	0.54	-0.89	0.177301
TRUE	Fraxin	C16 H18 O10	370.089	10.702			DDA for preferred ion	5.48242e+06	1.25376e+06	113190	498747	238024	465993	426786	524027	507731	74261.8	1.32101e+06	670994	33670.4	0.139661	-2.84	0.178293
TRUE	2-Phenylethyl D-glucopyranoside	C14 H20 O6	284.125	11.249			DDA for preferred ion	1.38899e+06	1.38594e+06	1.75735e+06	2.64128e+06	7.07173e+06	1.29518e+06	1.2259e+06	1.25129e+06	1.23738e+06	1.49601e+06	1.44955e+06	980275	1.85369e+06	0.829	-0.27	0.179711
TRUE	L-Phenylalanine	C9 H11 N O2	165.079	3.085	100		DDA for preferred ion	2.36596e+09	1.82252e+09	1.63243e+09	1.41297e+09	1.63511e+09	9.66188e+08	8.52313e+08	9.14837e+08	1.93528e+09	2.27044e+09	2.5377e+09	1.65492e+09	1.65492e+09	1.23114	0.3	0.182681
TRUE	(2E)-3-(3-Hydroxyphenyl)acrylaldehyde	C9 H8 O2	148.052	3.085			DDA for preferred ion	2.39328e+09	1.84267e+09	1.65036e+09	1.42794e+09	1.65611e+09	9.75934e+08	8.61794e+08	9.24466e+08	1.95777e+09	2.29216e+09	2.56421e+09	1.67487e+09	1.67487e+09	1.226	0.29	0.183056
TRUE	DL-Glutamine	C5 H10 N2 O3	146.069	8.751	95.1	69.5	DDA for preferred ion	2.22041e+08	3.31389e+08	2.97214e+08	1.29661e+08	1.57189e+08	1.18973e+08	1.65068e+08	1.39216e+08	1.43901e+08	2.78269e+08	2.79848e+08	3.07681e+08	3.34231e+08	1.25701	0.33	0.183394
TRUE	D-Glyceric acid	C3 H6 O4	106.026	7.859	87.7	69.2	DDA for preferred ion	3.42315e+07	3.94192e+07	3.10136e+07	4.32463e+07	3.93356e+07	1.97637e+07	2.24872e+07	2.09624e+07	9.30151e+06	3.10927e+07	1.51488e+07	5.48191e+07	2.58072e+07	0.655197	-0.61	0.18542
TRUE	6,7-Dimethoxy-1-phenyl-3,4-dihydroisoquinoline	C17 H17 N O2	267.126	8.074	86.1		DDA for preferred ion	28943	29627.3	31179.2	1.23223e+08	1.42851e+08	1.35922e+07	1.33459e+07	1.34808e+07	30831.7	37987.8	29718.7	30927.9	30927.9	0.992	-0.01	0.186631
TRUE	[Similar to: NP-004270; ΔMass: -218.1156 Da]	C28 H60 N2 O6 P2 S	614.366	12.235			DDA for preferred ion	6.17131e+06	7.11892e+06	2.7108e+06	4.75847e+06	4.07926e+06	2.15581e+06	2.07107e+06	2.17263e+06	2.03314e+06	3.01378e+06	1.40767e+06	5.48243e+06	1.94744e+06	0.41	-1.29	0.18671
TRUE	DL-β-Leucine	C6 H13 N O2	131.094	6.401	95.4		DDA for preferred ion	4.34351e+08	2.12252e+08	3.7458e+08	1.85924e+08	2.78994e+08	1.26395e+08	1.67438e+08	1.44793e+08	3.89359e+08	3.6581e+08	4.08577e+08	3.6177e+08	3.11922e+08	1.31039	0.39	0.186757
TRUE	6-(4-methoxybenzyl)-3-methyl-5,6,7,8-tetrahydroquinoline	C18 H21 N O	267.163	9.741	87.3		DDA for preferred ion	32184	30504.2	30702.8	4.63758e+06	7.35368e+06	587524	570027	579572	32538	34409.5	34251.3	37288.5	37288.5	1.064	0.09	0.19377
TRUE	1,3,3-Trimethyl-2-oxabicyclo[2.2.2]oct-6-yl hexopyranoside	C16 H28 O7	332.183	12.015			DDA for preferred ion	527086	289573	9.93046e+06	1.45454e+06	5.14424e+06	1.26427e+06	1.29901e+06	1.2835e+06	1.23669e+06	69850.3	1.01438e+06	517780	3.918e+06	0.358	-1.48	0.196631
TRUE	Naphthalen-2-amine	C10 H9 N	143.073	3.075			DDA for preferred ion	1.24454e+07	1.14788e+07	1.02257e+07	8.38693e+06	9.46862e+06	5.81695e+06	4.78613e+06	5.35133e+06	1.15723e+07	1.31563e+07	1.54258e+07	9.46603e+06	9.46603e+06	1.13288	0.18	0.197219
TRUE	Traumatic Acid	C12 H20 O4	228.136	12.635			DDA for preferred ion	65501.6	1.41439e+06	3.21508e+06	1.54987e+06	1.20434e+06	723210	663789	645362	644461	92386.3	17643	1.29358e+06	1.60696e+06	0.0669858	-3.9	0.201175
TRUE	NP-001596	C16 H30 O4	286.214	13.422	97.5		DDA for preferred ion	3.07272e+06	2.42173e+06	238005	1.33326e+06	4.75903e+06	981181	1.03677e+06	801699	782072	315860	1.1749e+06	2.08137e+06	495741	0.213159	-2.23	0.201535
TRUE	Arachidic Acid	C20 H40 O2	312.302	1.214	99.8		DDA for preferred ion	1.40355e+07	9.36e+06	1.01671e+07	6.11717e+06	8.65548e+06	6.14281e+06	6.12729e+06	6.13573e+06	1.21648e+07	4.34997e+06	8.29327e+06	5.08119e+06	6.5044e+06	0.692555	-0.53	0.201864
TRUE	Gabapentin	C9 H17 N O2	171.126	5.826	98.2		DDA for preferred ion	564880	796488	936447	2.186e+08	150058	1.70855e+07	2.18455e+07	2.01312e+07	1.87378e+07	147041	436010	165493	527611	0.208772	-2.26	0.203785
TRUE	DL-α-Aminocaprylic acid	C8 H17 N O2	159.125	8.295	76.2		DDA for preferred ion	2.00319e+06	1.0159e+07	4.65478e+06	8.27066e+06	9.43389e+06	2.79127e+06	2.51634e+06	2.66468e+06	2.14747e+06	3.14727e+06	2.99352e+06	2.08137e+06	5.92296e+06	0.381565	-1.39	0.204229
TRUE	2-Isopropylmalic acid	C7 H12 O5	176.068	7.769	61.2		DDA for preferred ion	154461	5.32375e+06	510697	2.16918e+06	47632.4	306364	301560	348189	411903	46096.3	82911.7	85576.2	2.40599e+06	0.151	-2.73	0.205507
TRUE	L-(-)-Asparagine	C4 H8 N2 O3	132.053	8.738	99.6		DDA for preferred ion	1.59047e+07	1.96557e+07	2.0866e+07	1.43131e+07	1.79733e+07	9.67332e+06	1.01684e+07	9.89655e+06	2.14966e+07	1.46808e+07	1.1528e+07	1.20312e+07	1.54327e+07	0.817902	-0.29	0.207742
TRUE	1-heptadecanoyl-sn-glycero-3-phosphocholine	C25 H52 N O7 P	509.347	2.089			DDA for preferred ion	1.383e+07	1.55271e+07	1.47932e+07	1.1675e+07	1.30928e+07	1.04391e+07	1.11784e+07	1.34223e+07	8.33656e+06	1.56806e+07	1.85552e+07	2.27001e+07	1.75977e+07	1.272	0.35	0.209974
TRUE	(+)-10-Deoxymethynolide	C17 H28 O4	296.198	13.157			DDA for preferred ion	368941	159168	4.3552e+06	89620.7	295895	252086	238166	180651	221090	150020	227454	226415	136337	0.56	-0.84	0.212802
TRUE	D-(-)-Quinic acid	C7 H12 O6	192.063	8.202	97	50	DDA for preferred ion	6.69628e+07	2.40465e+06	423591	215936	1.39645e+07	1.29726e+07	1.09523e+07	1.20698e+07	9.87878e+06	5.96383e+07	9.90916e+06	4.14708e+06	2.74592e+07	4.11246	2.04	0.218948
TRUE	D-(-)-Glutamine	C5 H10 N2 O3	146.069	8.641	99.2		DDA for preferred ion	3.90959e+08	3.72724e+08	3.57463e+08	3.25971e+08	3.72379e+08	1.93034e+08	1.82024e+08	1.88071e+08	3.65777e+08	3.87481e+08	2.82807e+08	3.42231e+08	2.59611e+08	0.920188	-0.12	0.219956
TRUE	(+/-)9-HpODE	C18 H32 O4	312.229	13.696	73.3		DDA for preferred ion	1.66917e+07	1.62877e+07	4.30272e+06	1.72143e+07	3.14917e+07	7.83443e+06	7.05095e+06	6.52732e+06	6.34705e+06	6.18029e+06	1.0449e+07	1.77607e+07	4.64453e+06	0.386	-1.37	0.220264
TRUE	2-(2-Carboxyethyl)-4-methyl-5-pentyl-3-furoic acid	C14 H20 O5	268.13	12.842			DDA for preferred ion	9.29769e+07	6.00733e+07	6.92751e+07	6.04466e+07	1.1273e+08	3.60805e+07	3.37417e+07	3.33293e+07	3.32472e+07	3.67518e+07	3.54394e+07	5.06406e+07	7.17488e+07	0.541	-0.89	0.22177
TRUE	5,6-Indolinediol	C8 H9 N O2	151.063	8.869			DDA for preferred ion	144616	143759	2.14195e+08	2.78307e+07	137840	1.26806e+07	1.14441e+07	1.31678e+07	1.44598e+07	748630	146911	200946	126904	0.985	-0.02	0.223362
TRUE	2-(4-chlorophenyl)-4-(methylthio)-6-(4-pyridyl)pyridine	C17 H13 Cl N2 S	312.05	11.285	71.9		DDA for preferred ion	1.21071e+07	1.21969e+07	1.13267e+07	1.13523e+07	1.17888e+07	6.19803e+06	5.80312e+06	6.02178e+06	1.24242e+07	1.02847e+07	1.14796e+07	1.13597e+07	1.13597e+07	0.964	-0.05	0.224045
TRUE	LysoPC(18:3(9Z,12Z,15Z))	C26 H48 N O7 P	517.315	13.436			DDA for preferred ion	7.47562e+06	1.0696e+07	4.01826e+06	6.92608e+06	1.1899e+07	3.5859e+06	3.19883e+06	3.41281e+06	2.25596e+06	5.74717e+06	3.25762e+06	1.19241e+07	1.19241e+07	0.732043	-0.45	0.225807
TRUE	(�)-Methyl Jasmonate	C13 H20 O3	224.141	12.842			DDA for preferred ion	1.6798e+07	1.10813e+07	1.24459e+07	1.07835e+07	2.02314e+07	6.43317e+06	6.09199e+06	5.74848e+06	5.6572e+06	6.5564e+06	6.39784e+06	8.64951e+06	1.29142e+07	0.547	-0.87	0.226984
TRUE	Pivagabine	C9 H17 N O3	187.12	1.128			DDA for preferred ion	867720	5.0377e+06	5.57938e+06	5.39515e+06	9.08635e+06	2.00824e+06	1.83254e+06	1.93243e+06	8.3311e+06	7.28529e+06	4.98761e+06	7.17318e+06	7.17318e+06	1.34723	0.43	0.227654
TRUE	6-Gingerol	C17 H26 O4	294.182	13.119	60.9	87.6	DDA for preferred ion	6.43716e+06	6.11388e+06	6.22838e+06	6.3826e+06	6.8004e+06	7.00996e+06	6.72167e+06	6.56744e+06	5.95918e+06	6.09815e+06	6.7518e+06	6.03027e+06	6.5817e+06	1.059	0.08	0.228852
TRUE	Candesartan	C24 H20 N6 O3	440.167	11.223	68.4		DDA for preferred ion	717035	1.25592e+06	747740	1.6186e+06	6.01436e+06	901191	884356	940157	872781	1.13583e+06	1.85107e+06	931982	396736	0.74	-0.43	0.229087
TRUE	lysophosphatidylethanolamine (22:6(4Z,7Z,10Z,13Z,16Z,19Z)/0:0)	C27 H44 N O7 P	525.284	13.649			DDA for preferred ion	4.86027e+07	4.42665e+07	2.27631e+07	2.69282e+07	1.56324e+07	1.27334e+07	1.07839e+07	1.01948e+07	9.96793e+06	9.85775e+06	1.26986e+07	2.46053e+07	2.94794e+07	0.503478	-0.99	0.229293
TRUE	NP-018660	C13 H22 O3	226.156	11.977	96.5		DDA for preferred ion	2.69441e+06	2.9481e+06	3.08148e+06	3.10148e+06	2.9108e+06	3.66246e+06	3.4094e+06	3.45585e+06	3.37028e+06	3.46597e+06	3.12894e+06	2.81033e+06	2.7973e+06	1.07177	0.1	0.236423
TRUE	3-Methoxyphenylacetic acid	C9 H10 O3	166.063	9.701	97.3		DDA for preferred ion	5.73249e+06	2.78612e+07	4.56732e+06	3.65856e+06	1.02762e+07	5.51941e+06	5.18506e+06	5.45239e+06	6.15938e+06	4.4689e+06	6.90521e+06	5.46919e+06	4.13981e+06	0.762	-0.39	0.240855
TRUE	Trigonelline	C7 H7 N O2	137.047	0.997	98.9	61.7	DDA for preferred ion	4.35415e+07	8.50308e+06	7.2504e+06	4.75745e+06	2.025e+07	2.44411e+07	2.54971e+07	2.49312e+07	2.00706e+07	6.14076e+07	1.80435e+07	7.28563e+06	7.28563e+06	2.36199	1.24	0.242106
TRUE	Stearic acid	C18 H36 O2	284.27	1.436	99.5		DDA for preferred ion	2.73296e+08	1.13642e+08	8.04542e+07	8.94525e+07	1.30312e+08	7.22952e+07	5.68057e+07	6.55776e+07	1.79871e+08	3.18044e+07	7.64318e+07	3.49911e+06	1.35384e+08	0.673617	-0.57	0.242532
TRUE	Vitamin B6	C8 H11 N O3	168.97	0.779		90.3	DDA for preferred ion	4.82874e+07	5.54206e+07	5.22658e+07	4.39992e+07	5.17867e+07	3.30442e+07	3.11049e+07	3.21771e+07	3.65598e+07	3.91255e+07	5.51137e+07	4.30345e+07	4.30345e+07	0.82932	-0.27	0.242607
TRUE	N3,N4-Dimethyl-L-arginine	C8 H18 N4 O2	202.139	0.999	87.7		DDA for preferred ion	1.13957e+07	1.12391e+07	9.75116e+06	1.036e+07	1.41654e+07	7.09023e+06	7.46374e+06	7.25709e+06	1.32882e+07	1.33749e+07	1.19853e+07	1.14829e+07	1.14829e+07	1.06437	0.09	0.242782
TRUE	Uric acid	C5 H4 N4 O3	168.028	1.178	74.8	98.4	DDA for preferred ion	9.46453e+07	1.37469e+08	1.29038e+08	1.43434e+08	1.68062e+08	8.70638e+07	7.81287e+07	8.30786e+07	1.09369e+08	9.74316e+07	1.17432e+08	9.83886e+07	9.83886e+07	0.795536	-0.33	0.245459
TRUE	N-(3-Cyano-4,5-dimethyl-2-thienyl)-2-(4-phenylpiperazino)acetamide	C19 H22 N4 O S	354.152	9.183			DDA for preferred ion	84320.3	415455	77123.3	4.59213e+06	2.64054e+07	1.61416e+06	1.69532e+06	1.77609e+06	1.88628e+06	399822	45074.7	48744.2	2.53387e+06	0.115023	-3.12	0.257611
TRUE	2-[(11Z,14Z)-icosadienoyl]-sn-glycero-3-phosphoethanolamine	C25 H48 N O7 P	505.316	13.819			DDA for preferred ion	7.48265e+07	1.05947e+08	4.86021e+07	3.63828e+07	1.30127e+08	3.83194e+07	3.06137e+07	3.34815e+07	3.39629e+07	3.33389e+07	4.77715e+07	5.02923e+07	7.46531e+07	0.642	-0.64	0.25823
TRUE	marmesin	C14 H14 O4	246.088	11.839			DDA for preferred ion	108327	3.79621e+07	87053.1	3.97583e+07	24062.5	4.18856e+06	4.34206e+06	4.19407e+06	4.32626e+06	24218	22819	5.7487e+06	29137.5	0.233258	-2.1	0.258521
TRUE	Docosapentaenoic acid	C22 H34 O2	330.255	1.216	91.6		DDA for preferred ion	4.46566e+07	7.66074e+06	1.59242e+07	2.704e+07	2.77639e+07	1.40551e+07	1.26269e+07	1.34169e+07	1.3768e+07	1.27794e+07	1.74293e+07	1.17749e+07	1.55784e+07	0.510506	-0.97	0.261358
TRUE	2-Aminoisobutyric acid	C4 H9 N O2	103.063	0.953	72.7	79	DDA for preferred ion	1.55412e+07	1.37456e+07	2.21314e+07	1.0864e+07	2.5441e+07	1.58091e+07	1.5297e+07	1.55699e+07	1.66807e+07	1.26446e+07	1.19294e+07	1.43812e+07	1.43812e+07	0.816	-0.29	0.263319
TRUE	Estrone	C18 H22 O2	270.157	11.023			DDA for preferred ion	2.01521e+06	3.00944e+06	1.30199e+06	3.7841e+06	8.48947e+06	1.63061e+06	1.6389e+06	1.63543e+06	1.64376e+06	1.50282e+06	1.45535e+06	2.46201e+06	3.83501e+06	0.5	-1	0.263955
TRUE	2-((4-Nitrophenoxy)methyl)oxirane	C9 H9 N O4	195.053	8.862			DDA for preferred ion	395302	116330	6.90426e+08	456333	289983	3.25253e+07	3.0944e+07	3.23588e+07	3.28613e+07	118164	491433	387640	102691	0.297	-1.75	0.267047
TRUE	(2R)-3-Hydroxy-2-[(9Z,12E)-9,12-octadecadienoyloxy]propyl 2-(trimethylammonio)ethyl phosphate	C26 H50 N O7 P	519.331	13.746			DDA for preferred ion	1.13346e+08	1.30901e+08	5.84953e+07	6.02412e+07	1.69147e+08	3.83626e+07	3.62794e+07	3.73942e+07	4.04139e+07	5.6939e+07	6.53463e+07	8.87454e+07	8.87454e+07	0.577	-0.79	0.268574
TRUE	5-hydroxyisouric acid	C5 H4 N4 O4	184.023	1.223	87.7		DDA for preferred ion	3.72483e+06	3.9855e+06	3.96387e+06	6.34883e+06	6.58377e+06	3.00885e+06	2.84152e+06	3.29386e+06	3.87585e+06	5.15503e+06	3.86876e+06	3.92409e+06	3.85747e+06	0.93	-0.1	0.274332
TRUE	Pyrogallol-2-O-sulphate	C6 H6 O6 S	205.988	2.257			DDA for preferred ion	6.19992e+06	5.37702e+06	1.21728e+06	908657	5.60126e+06	4.3883e+06	3.88665e+06	4.1625e+06	1.99509e+06	3.90991e+07	8.68231e+06	4.7359e+06	3.15269e+06	0.882703	-0.18	0.276128
TRUE	D-Pantethine	C22 H42 N4 O8 S2	554.253	12.254	87.5		DDA for preferred ion	26146.5	35357.8	34908.1	63511.5	4.37781e+07	2.01795e+06	2.11276e+06	2.09592e+06	2.09679e+06	26630.7	27170.6	29477.2	26448.3	0.747425	-0.42	0.277051
TRUE	4-Cyano-N-({(1S,4S,6S)-6-isopropyl-3-methyl-4-[2-(4-methyl-1-piperazinyl)-2-oxoethyl]-2-cyclohexen-1-yl}methyl)benzamide	C26 H36 N4 O2	472.25	10.199			DDA for preferred ion	83340.7	128972	39723.1	7.22392e+06	3.33862e+06	629228	608826	640369	642865	606627	90557.1	40507.8	233280	0.695	-0.52	0.277186
TRUE	Valine	C5 H11 N O2	117.079	1.713	97	98.5	DDA for preferred ion	1.24197e+06	934225	1.2594e+06	122139	4.25241e+06	3.86137e+06	3.86137e+06	1.75864e+06	853742	2.61202e+07	1.35715e+06	2.05255e+06	2.05255e+06	1.23971	0.31	0.27966
TRUE	Taurine	C2 H7 N O3 S	125.014	8.469	97.7		DDA for preferred ion	4.12957e+07	4.13655e+07	4.22432e+07	6.4521e+07	4.01483e+07	2.2268e+07	2.65343e+07	2.42192e+07	3.35702e+07	4.10836e+07	3.77234e+07	4.59985e+07	4.24964e+07	0.993092	-0.01	0.285653
TRUE	4,4'-Dihydroxybiphenyl	C12 H10 O2	186.067	11.842	76.5		DDA for preferred ion	163088	4.87975e+07	111446	5.11463e+07	48742.9	5.29828e+06	5.47997e+06	5.26515e+06	5.54655e+06	49057.9	70834.1	7.34053e+06	59023.3	0.362	-1.47	0.2923
TRUE	Dodecanedioic acid	C12 H22 O4	230.151	12.085			DDA for preferred ion	6.57034e+06	1.42885e+06	5.13831e+06	2.32503e+06	2.17681e+07	2.91436e+06	2.77122e+06	2.74402e+06	2.76509e+06	3.30219e+06	2.04956e+06	3.47564e+06	6.66821e+06	0.650671	-0.62	0.292764
TRUE	6-Isopropyl-3-methylene-4-nitrocyclohexene	C10 H15 N O2	181.11	12.439	73.4		DDA for preferred ion	3.76343e+06	1.80223e+06	2.62805e+06	2.28613e+06	2.3312e+06	1.39969e+06	1.2246e+06	1.21342e+06	1.30222e+06	2.20644e+06	3.21182e+06	2.09021e+06	967408	0.912	-0.13	0.293271
TRUE	5-[({(2R,4S,5R)-5-[1-Methyl-3-(2-thienyl)-1H-pyrazol-5-yl]-1-azabicyclo[2.2.2]oct-2-yl}methyl)amino]-5-oxopentanoic acid	C21 H28 N4 O3 S	398.178	9.642			DDA for preferred ion	35731.3	291696	39522.2	4.75649e+06	2.20744e+07	1.35447e+06	1.44195e+06	1.46603e+06	1.60819e+06	235589	37393.9	73359.1	948206	0.246	-2.02	0.296922
TRUE	Diethyl 2,4,6-trimethyl-1,4-dihydropyridine-3,5-dicarboxylate	C14 H21 N O4	289.132	4.317	83.9	66.1	DDA for preferred ion	568533	1.09484e+06	4.43776e+06	3.15565e+06	1.00631e+06	1.38616e+06	1.34262e+06	1.36611e+06	9.61751e+06	3.7056e+06	1.05894e+06	1.9265e+06	1.9265e+06	2.04202	1.03	0.304777
TRUE	(±)12(13)-DiHOME	C18 H34 O4	296.234	1.441			DDA for preferred ion	1.43823e+07	6.59868e+06	6.96046e+06	1.98756e+07	1.30498e+07	9.92928e+06	1.02449e+07	1.00713e+07	2.69317e+07	1.00297e+07	2.12649e+07	9.70431e+06	1.54485e+07	1.18099	0.24	0.304876
TRUE	5-amino-1-phenyl-1H-pyrazole-4-carbonitrile	C10 H8 N4	184.073	9.751			DDA for preferred ion	1.23878e+07	3.52656e+07	1.35556e+07	1.19598e+07	2.09168e+07	9.38372e+06	8.87253e+06	9.44356e+06	1.04102e+07	1.46624e+07	1.47172e+07	1.50938e+07	1.35151e+07	1.047	0.07	0.308231
TRUE	7-Methoxy-6-(3-oxobutyl)-2H-chromen-2-one	C14 H14 O4	246.088	1.832			DDA for preferred ion	126547	2.69767e+07	69366.3	2.73561e+07	70711.6	3.66629e+06	3.64589e+06	3.65704e+06	69896.8	50969.8	3.70889e+06	66638.2	66076.6	0.524858	-0.93	0.31198
TRUE	L-Kynurenine	C10 H12 N2 O3	208.081	2.743	92	81.8	DDA for preferred ion	2.73735e+07	4.32834e+07	4.55471e+07	3.38403e+07	3.26541e+07	1.80703e+07	1.81293e+07	1.80965e+07	4.61488e+07	3.1256e+07	4.00408e+07	4.48959e+07	4.48959e+07	1.28343	0.36	0.312078
TRUE	1-Linoleoyl-2-Hydroxy-sn-glycero-3-PC	C26 H50 N O7 P	519.331	13.908	90.2		DDA for preferred ion	4.66216e+08	6.73416e+08	3.66179e+08	3.87337e+08	5.70063e+08	2.21316e+08	2.30943e+08	2.25649e+08	2.70192e+08	3.21105e+08	3.77203e+08	5.91971e+08	5.91971e+08	0.809	-0.31	0.312375
TRUE	N'2-(2,5-Dichlorophenyl)tetrahydrothiophene-2-carbohydrazide	C11 H12 Cl2 N2 O S	290.004	22.128			DDA for preferred ion	3.44954e+07	3.27219e+07	3.10349e+07	2.67273e+07	3.32629e+07	2.12877e+07	2.35326e+07	2.17228e+07	2.11276e+07	2.92127e+07	2.71897e+07	3.75238e+07	2.60065e+07	0.840896	-0.25	0.313458
TRUE	Ethylvanillin isobutyrate	C13 H16 O4	236.104	11.523			DDA for preferred ion	3.19938e+08	62062.7	163466	91401.9	87536.4	1.72339e+07	1.77623e+07	1.73785e+07	1.77453e+07	70139.4	182411	65765.5	51639.4	0.716978	-0.48	0.315936
TRUE	Threonine	C4 H9 N O3	119.058	8.378		63	DDA for preferred ion	2.84724e+07	3.00277e+07	5.2311e+07	3.0464e+07	3.66654e+07	1.86622e+07	2.06936e+07	1.95454e+07	4.11179e+07	2.82501e+07	2.30151e+07	2.88836e+07	2.9876e+07	0.946058	-0.08	0.319755
TRUE	1-Stearoyl-2-hydroxy-sn-glycero-3-PE	C23 H48 N O7 P	481.315	20.944			DDA for preferred ion	2.50234e+07	2.2858e+07	1.44175e+07	2.51481e+07	1.77453e+07	1.21815e+07	1.13382e+07	9.76263e+06	9.52614e+06	1.10333e+07	1.64032e+07	1.67861e+07	2.70953e+07	0.76	-0.4	0.322833
TRUE	1-linoleoyl-sn-glycero-3-phosphoethanolamine	C23 H44 N O7 P	477.284	13.725			DDA for preferred ion	7.88888e+07	1.40999e+08	2.8183e+07	3.99954e+07	8.77339e+07	4.08599e+07	3.59925e+07	3.16402e+07	3.05278e+07	3.13917e+07	5.73962e+07	6.34078e+07	6.37875e+07	0.765	-0.39	0.326804
TRUE	(2S)-2-Amino-8-oxodecanoic acid	C10 H19 N O3	201.136	11.653	99.5		DDA for preferred ion	1.30806e+06	1.36396e+06	1.23197e+06	1.96565e+06	2.46616e+06	916180	899261	887559	889231	1.08102e+06	642917	1.51367e+06	3.30887e+06	0.798	-0.32	0.327018
TRUE	thymol sulfate	C10 H14 O4 S	230.061	1.199	82.3		DDA for preferred ion	388441	2.35845e+06	1.43722e+06	770629	322158	8.21911e+06	6.80091e+06	7.57972e+06	115311	3.74105e+06	864804	7.04953e+07	5.42155e+06	4.85678	2.28	0.32943
TRUE	α-Linoleic acid	C18 H30 O2	278.224	1.286			DDA for preferred ion	2.56791e+08	2.2278e+07	4.01929e+07	4.63353e+08	1.43035e+08	1.10547e+08	9.62015e+07	1.03984e+08	7.13967e+07	3.33214e+07	4.80908e+07	8.53043e+07	6.41388e+07	0.447513	-1.16	0.331858
TRUE	3-O-beta-D-galactosyl-sn-glycerol	C9 H18 O8	254.099	6.569	98.3		DDA for preferred ion	4.69336e+07	3.43138e+07	2.10784e+07	3.59652e+07	3.65529e+07	1.77873e+07	1.82834e+07	1.80119e+07	9.05018e+07	8.09392e+07	5.26174e+07	2.9513e+07	2.06805e+07	1.46409	0.55	0.332827
TRUE	D-(+)-Proline	C5 H9 N O2	115.063	7.383		79	DDA for preferred ion	7.79227e+07	7.31705e+08	4.187e+08	6.6281e+07	7.10367e+07	7.05753e+07	1.09014e+08	8.31998e+07	9.50948e+07	3.2066e+08	2.1539e+08	2.31152e+08	4.38017e+08	3.55537	1.83	0.332924
TRUE	N1-(4-Hydroxy-6-methylquinazolin-2-yl)-2,2-dimethylpropanamide	C14 H17 N3 O2	259.137	10.859	91	81.3	DDA for preferred ion	27735.9	27616.3	26700.4	27694.7	26786.6	1.25926e+06	1.36819e+06	1.30831e+06	28508.6	30612.7	35695	3.11733e+07	3.11733e+07	1.10957	0.15	0.336976
TRUE	5-Methoxyindoleacetic acid	C11 H11 N O3	205.073	10.846			DDA for preferred ion	1.38927e+06	221704	4.5065e+06	1.73213e+06	7.0375e+06	1.12687e+06	1.12675e+06	1.16482e+06	1.15032e+06	2.75512e+06	1.12072e+06	1.21746e+06	1.08136e+06	0.64	-0.64	0.338401
TRUE	3-[(1E)-1-Buten-1-yl]-1-oxo-1H-isochromen-7-yl hexopyranosiduronic acid	C19 H20 O9	392.11	11.032			DDA for preferred ion	59350.3	2.27102e+07	53556.5	6.41059e+07	51641.6	4.92273e+06	4.70239e+06	4.97113e+06	4.88462e+06	51300.5	52796.4	4.64959e+06	50715.3	0.859	-0.22	0.342456
TRUE	N-[1-(4-methoxy-2-oxo-2H-pyran-6-yl)-2-methylbutyl]acetamide	C13 H19 N O4	275.118	1.739	74.1	69	DDA for preferred ion	1.7546e+06	2.37702e+06	6.44156e+06	3.6816e+06	1.70404e+06	1.73959e+06	2.06187e+06	1.88343e+06	2.92023e+06	3.21273e+06	4.16377e+06	2.54442e+06	2.54442e+06	1.34723	0.43	0.343744
TRUE	NP-018716	C11 H20 O4	216.136	11.803	97.5		DDA for preferred ion	3.5741e+06	3.70324e+06	2.93022e+06	2.81395e+06	2.71745e+06	2.36731e+06	2.38776e+06	2.06902e+06	2.33929e+06	3.66255e+06	2.8527e+06	2.95027e+06	2.48277e+06	1	0	0.348092
TRUE	1-(4-hydroxyphenyl)pent-1-en-3-one	C11 H12 O2	176.083	1.955	73.3		DDA for preferred ion	99889	3.74908e+07	132586	5.12851e+07	107270	7.89496e+06	7.89669e+06	7.89575e+06	82632.5	103079	1.06339e+07	71899	58885.2	0.624165	-0.68	0.348337
TRUE	L-(-)-Methionine	C5 H11 N O2 S	149.051	1.302			DDA for preferred ion	1.89333e+07	2.1774e+07	2.82106e+07	9.18818e+06	2.06969e+07	1.10104e+07	1.0476e+07	1.07563e+07	1.71793e+07	1.99978e+07	3.88359e+06	3.3507e+06	3.3507e+06	0.82932	-0.27	0.34866
TRUE	1-Palmitoyl-2-hydroxy-sn-glycero-3-PE	C21 H44 N O7 P	453.284	2.009	96.7		DDA for preferred ion	8.70842e+06	1.70408e+07	1.1285e+07	1.09035e+07	4.65967e+06	5.24923e+06	104503	5.24923e+06	7.2358e+06	9.00118e+06	6.92096e+06	7.47493e+06	8.26292e+06	0.687771	-0.54	0.357991
TRUE	6-Oxohexanoic acid	C6 H10 O3	130.063	1.99			DDA for preferred ion	7.77624e+08	5.82356e+08	7.68745e+08	2.79957e+08	5.37215e+08	4.21024e+08	4.62774e+08	4.39395e+08	8.04128e+08	5.02818e+08	7.82616e+08	7.03019e+08	6.48096e+08	1.20581	0.27	0.362202
TRUE	tovophyllin B	C28 H28 O6	460.187	12.514	73.9		DDA for preferred ion	18110.7	4.17112e+06	16263.9	7.61029e+06	16203.9	444312	436958	445062	389323	15311.2	14893.6	1.01746e+06	14824.3	0.835088	-0.26	0.36283
TRUE	Arachidonic acid	C20 H32 O2	304.24	15.057			DDA for preferred ion	3.40199e+06	850205	838088	2.60755e+06	2.60082e+06	1.16865e+06	1.14036e+06	744838	701943	1.38641e+06	1.17929e+06	1.67625e+06	1.53219e+06	0.68	-0.56	0.363046
TRUE	2-Hydroxy-3-methylbutyric acid	C5 H10 O3	118.063	5.102	87.3		DDA for preferred ion	1.93735e+07	4.81966e+07	3.59447e+07	1.29034e+07	1.55359e+07	1.0226e+07	1.41234e+07	1.83165e+07	1.20664e+07	2.76747e+07	5.23733e+06	2.85759e+07	6.42327e+07	1.349	0.43	0.369763
TRUE	trans-10-Heptadecenoic Acid	C17 H32 O2	268.239	1.26	94.8		DDA for preferred ion	6.46596e+07	9.16511e+06	1.9148e+07	5.242e+07	3.84636e+07	2.51216e+07	2.01662e+07	2.28595e+07	2.79417e+07	9.77024e+06	2.34058e+07	1.85492e+07	2.69886e+07	0.607097	-0.72	0.370312
TRUE	(-)-Camphanic acid	C10 H14 O4	198.089	10.552	100		DDA for preferred ion	6.39171e+06	3.74575e+06	253121	6.48701e+06	5.78443e+06	2.24829e+06	2.00068e+06	2.21361e+06	2.16664e+06	1.69653e+06	3.26662e+06	4.20948e+06	2.02171e+06	0.346	-1.53	0.370549
TRUE	Myristoleic acid	C14 H26 O2	226.193	1.388			DDA for preferred ion	1.69907e+07	3.82655e+06	5.64428e+06	2.33642e+07	1.08159e+07	1.2773e+07	1.13392e+07	1.20937e+07	1.02411e+07	3.85876e+06	9.30922e+06	9.52983e+06	3.79718e+06	0.858565	-0.22	0.370554
TRUE	L-Proline	C5 H9 N O2	115.063	0.984	77.9	91.2	DDA for preferred ion	3.04627e+08	7.2773e+08	4.36474e+08	2.64879e+08	2.7256e+08	4.06956e+08	3.92736e+08	4.00222e+08	5.61349e+08	3.84328e+08	6.00555e+08	4.21324e+08	4.21324e+08	1.38511	0.47	0.372887
TRUE	Deoxycholic acid	C24 H40 O4	392.292	14.884			DDA for preferred ion	6.76033e+06	593847	1.93029e+06	600103	4.19103e+06	1.24377e+06	1.23733e+06	814940	737790	1.76694e+06	1.36932e+06	1.57365e+06	1.18196e+06	0.835088	-0.26	0.375528
TRUE	5-Hexyl-2-oxotetrahydro-3-furancarboxylic acid	C11 H18 O4	214.12	11.46	99.3		DDA for preferred ion	4.42263e+06	4.0569e+06	2.36262e+06	5.22403e+06	4.94291e+06	2.1951e+06	2.11183e+06	2.11631e+06	2.21818e+06	2.09054e+06	4.89207e+06	6.48936e+06	3.74578e+06	0.846	-0.24	0.377099
TRUE	N,N'-Di(2,3-butadien-1-yl)-1,4-butanediamine	C12 H20 N2	192.163	11.522			DDA for preferred ion	970086	6124.62	5906.34	6907.35	5829.5	5489.47	84378	51802.7	56964.7	5944.22	5882.26	5987.65	5916.06	1.08673	0.12	0.382765
TRUE	3-[(1E)-1-Buten-1-yl]-5,6-dihydroxy-1H-isochromen-1-one	C13 H12 O4	232.073	11.854	69.8		DDA for preferred ion	38709.3	29227.9	25073.8	31851.2	26488.9	1.77824e+06	1.76849e+06	1.76749e+06	1.73779e+06	26660.1	38084.9	36562.1	3.61807e+07	1.254	0.33	0.384003
TRUE	Menadiol	C11 H10 O2	174.068	1.954	99.1		DDA for preferred ion	95465.6	7.81731e+07	84322.4	1.05569e+08	82963.2	1.54974e+07	1.63052e+07	1.58704e+07	77297.7	66074.4	1.92189e+07	68121.4	64286.2	0.712025	-0.49	0.385209
TRUE	(2S,3R,4S,5S,6R)-3,4,5-trihydroxy-6-(hydroxymethyl)oxan-2-yl (2E)-3-phenylprop-2-enoate	C15 H18 O7	332.09	8.562			DDA for preferred ion	78431.7	157913	50650.1	1.00945e+06	7.06277e+06	501387	531765	514858	112069	56307.5	53454.6	951622	951622	0.698	-0.52	0.392188
TRUE	4359	C18 H25 N O2	287.19	11.123			DDA for preferred ion	1.20154e+07	6.14542e+06	4.71427e+06	2.38539e+07	2.03641e+07	7.00071e+06	7.62503e+06	7.28602e+06	2.23435e+07	1.11168e+07	1.36647e+07	1.62203e+07	1.62203e+07	1.24	0.31	0.394716
TRUE	Tremetone	C13 H14 O2	202.099	11.842	77.3		DDA for preferred ion	23775.8	2.07282e+07	41987.1	2.35086e+07	24953	2.46012e+06	2.50917e+06	2.31456e+06	2.43991e+06	25114.3	43960.4	3.10178e+06	30215.8	0.726986	-0.46	0.396454
TRUE	Tetradecanedioic acid	C14 H26 O4	258.182	12.692	92.4		DDA for preferred ion	3.85754e+06	989251	5.13548e+06	3.3929e+06	1.51075e+07	2.4296e+06	1.99474e+06	2.2606e+06	1.99581e+06	1.89244e+06	4.98289e+06	8.26943e+06	2.22513e+06	0.578344	-0.79	0.399874
TRUE	4-Methylumbelliferone	C10 H8 O3	175.963	0.858		84.4	DDA for preferred ion	5.88566e+06	6.8101e+06	9.45921e+06	5.39333e+06	9.53332e+06	8.47265e+06	9.50288e+06	1.06515e+07	1.03821e+07	1.11244e+07	6.95958e+06	7.34686e+06	5.92228e+06	0.979	-0.03	0.401577
TRUE	1-arachidonoyl-sn-glycero-3-phosphocholine	C28 H50 N O7 P	543.332	13.84			DDA for preferred ion	1.1253e+08	1.19835e+08	1.05292e+08	1.3643e+08	1.0854e+08	4.69354e+07	4.62306e+07	4.66182e+07	9.31094e+07	6.97797e+07	9.48058e+07	1.29522e+08	1.29522e+08	0.842	-0.25	0.401616
TRUE	11-beta-Hydroxyandrosterone-3-glucuronide	C25 H38 O9	482.25	11.641			DDA for preferred ion	7.44115e+06	1.13448e+06	4.87871e+06	5.31086e+06	4.17974e+06	2.65861e+06	2.56298e+06	2.60741e+06	2.72434e+06	2.58352e+06	4.53378e+06	3.51205e+06	6.23608e+06	0.716	-0.48	0.402221
TRUE	1,11-Undecanedicarboxylic acid	C13 H24 O4	244.167	12.485		63.7	DDA for preferred ion	3.38607e+06	3.56449e+06	2.92107e+06	2.56957e+06	3.31486e+06	2.5879e+06	2.55104e+06	2.21826e+06	2.39128e+06	3.34336e+06	2.70168e+06	3.34201e+06	2.61996e+06	0.855	-0.23	0.402307
TRUE	1581740	C12 H13 N O4	235.084	12.303	98.6		DDA for preferred ion	16079.1	15342.8	16209	16649.9	16966.4	1.69083e+06	1.6064e+06	1.75666e+06	1.54614e+06	14709.3	15335.8	3.52306e+07	15883.3	0.947	-0.08	0.405929
TRUE	2-Phenylphenol	C12 H10 O	170.073	12.514	92.9		DDA for preferred ion	39487.2	4.33849e+07	47862.6	7.71618e+07	35329.9	6.97606e+06	6.53482e+06	5.66068e+06	5.99128e+06	35288.3	36726	1.32938e+07	32321.9	0.782	-0.35	0.409145
TRUE	5-Ethylcyclohexane-1,3-dione	C8 H12 O2	140.084	9.751			DDA for preferred ion	2.36216e+06	2.62736e+06	3.13927e+06	2.76054e+06	3.81691e+06	1.44528e+06	1.2957e+06	1.42215e+06	1.52643e+06	3.4904e+06	2.76121e+06	3.37183e+06	3.34867e+06	1.189	0.25	0.412726
TRUE	Iminodiacetate	C4 H7 N O4	133.037	8.797		71.8	DDA for preferred ion	1.40888e+07	3.59102e+07	4.38139e+07	1.83645e+07	5.11627e+07	1.43413e+07	1.38449e+07	1.41196e+07	1.99648e+07	2.298e+07	5.7034e+07	1.10417e+07	1.41397e+07	0.554785	-0.85	0.413294
TRUE	1-Methylhistidine	C7 H11 N3 O2	169.085	7.862			DDA for preferred ion	1.64347e+06	7.91844e+06	5.87894e+06	1.67146e+07	2.36326e+07	5.55798e+06	5.51853e+06	5.54025e+06	1.15482e+07	6.69228e+06	975907	1.21779e+06	1.41996e+07	0.846745	-0.24	0.416071
TRUE	Platelet-activating factor	C26 H54 N O7 P	523.363	2.011	99.1		DDA for preferred ion	2.91439e+08	3.38037e+08	4.50868e+08	2.22952e+08	2.7123e+08	1.44272e+08	2.21581e+08	1.8693e+08	1.76749e+08	3.21949e+08	3.54138e+08	3.15692e+08	5.11843e+08	1.10191	0.14	0.418332
TRUE	Astragalus polyphenols	C20 H22 O9	406.125	11.894	88.8		DDA for preferred ion	47627.1	5.44816e+07	48184.6	6.64563e+07	50136.9	6.72959e+06	7.23533e+06	6.78358e+06	1.03415e+07	49452.2	47257.9	1.42242e+07	59497.7	0.887	-0.17	0.419936
TRUE	Indole-3-lactic acid	C11 H11 N O3	205.073	10.28			DDA for preferred ion	1.67529e+07	2.41204e+07	2.93406e+07	1.53649e+07	1.48052e+07	1.07516e+07	1.052e+07	1.1694e+07	1.1859e+07	2.15499e+07	2.17957e+07	2.51403e+07	2.14995e+07	1.26576	0.34	0.421936
TRUE	?-Hydroxyisobutyric acid	C4 H8 O3	104.047	1.722			DDA for preferred ion	4.26388e+06	965299	2.52686e+06	1.52843e+06	2.97839e+07	3.17857e+06	2.70853e+06	1.89073e+06	3.8136e+06	3.05831e+06	2.3893e+06	1.51838e+06	2.76357e+06	1.08	0.11	0.422304
TRUE	8-Hydroxyoctanoic acid	C8 H16 O3	160.11	11.73			DDA for preferred ion	3.5754e+06	3.87668e+06	2.64426e+06	3.33922e+06	4.51401e+06	1.88451e+06	1.89771e+06	2.10053e+06	2.19251e+06	7.40551e+06	2.61811e+06	3.67828e+06	3.39383e+06	0.933033	-0.1	0.427339
TRUE	Homo-L-arginine	C7 H16 N4 O2	188.127	0.945			No MS2	2.18727e+06	2.88222e+06	3.92014e+06	1.52371e+06	2.21631e+06	1.22896e+06	1.1116e+06	1.1771e+06	1.83771e+06	1.08134e+06	2.72079e+06	2.4166e+06	2.4166e+06	1.08673	0.12	0.42739
TRUE	3-Hydroxypyridine	C5 H5 N O	95.0368	1.483	86.7	94.7	DDA for preferred ion	6.22111e+07	1.58083e+06	564369	1.29057e+06	1.87924e+06	7.52915e+06	7.19234e+06	7.37452e+06	3.5012e+06	2.11872e+07	1.66595e+07	566640	566640	9.026	3.17	0.440793
TRUE	Tauroursodeoxycholic acid	C26 H45 N O6 S	499.295	20.993			DDA for preferred ion	5.0339e+06	2.3841e+06	3.10994e+06	1.33441e+07	3.7117e+06	2.70477e+06	2.51813e+06	2.75349e+06	2.56811e+06	5.0479e+06	8.56625e+06	7.40653e+06	1.67295e+06	1.34723	0.43	0.440921
TRUE	Senkyunolide A	C12 H16 O2	192.115	11.523			DDA for preferred ion	1.61171e+08	18856.2	44958.9	31453.3	101979	1.0412e+07	1.0877e+07	1.07657e+07	1.05695e+07	75190.3	59035.3	64825.8	17770.2	1.39474	0.48	0.441299
TRUE	propranolol	C16 H21 N O2	259.158	9.568			DDA for preferred ion	4.55042e+06	3.44563e+06	1.28848e+06	8.16369e+06	6.81962e+06	2.4151e+06	2.53305e+06	2.46816e+06	5.46854e+06	5.47716e+06	6.79923e+06	3.76003e+06	3.76003e+06	1.20581	0.27	0.444377
TRUE	Dihydrothymine	C5 H8 N2 O2	128.058	0.942			DDA for preferred ion	3.7387e+07	1.0763e+08	2.82672e+07	5.6245e+07	3.00276e+07	4.04078e+07	4.08825e+07	4.06246e+07	2.24901e+07	2.48056e+07	8.18195e+07	1.79005e+07	1.79005e+07	0.664343	-0.59	0.448879
TRUE	(3E)-4-(1-Oxo-1H-isochromen-3-yl)-3-buten-1-yl hydrogen sulfate	C13 H12 O6 S	296.035	14.411	96.7		DDA for preferred ion	111540	4.08963e+07	100898	5.43705e+07	110594	7.07067e+06	6.11495e+06	4.80751e+06	5.73692e+06	102146	105033	1.58924e+07	113536	0.991	-0.01	0.450951
TRUE	Testosterone sulfate	C19 H28 O5 S	368.165	15.616	61.9		DDA for preferred ion	2.98205e+07	5.27217e+07	9.40951e+07	5.16782e+07	1.69589e+08	4.26572e+07	4.27303e+07	4.02843e+07	3.95527e+07	5.4096e+07	7.52439e+07	8.56314e+07	1.22775e+08	1.45397	0.54	0.462733
TRUE	Celiprolol	C20 H33 N3 O4	379.248	13.284			DDA for preferred ion	1.47361e+07	7.68924e+06	9.94315e+06	9.87815e+06	1.33647e+07	6.01827e+06	6.18485e+06	5.05574e+06	5.41832e+06	9.62484e+06	1.26614e+07	1.77646e+07	9.91261e+06	1.02811	0.04	0.465444
TRUE	Fusicoccin H	C26 H42 O8	482.286	13.021			DDA for preferred ion	1.61323e+06	2.98635e+06	2.0783e+06	1.33502e+06	1.60476e+06	1.27885e+06	1.24101e+06	1.20333e+06	1.11026e+06	1.20806e+06	2.73281e+06	465601	8.68523e+06	0.768438	-0.38	0.466868
TRUE	N-{5-[(dimethylamino)sulfonyl]-2-methylphenyl}cyclohexanecarboxamide	C16 H24 N2 O3 S	324.147	11.099	95	66.2	DDA for preferred ion	30630.3	30012.5	5.44767e+07	28823.3	28978.8	2.30118e+06	2.44934e+06	2.36922e+06	27401	31073	114885	31038.1	31038.1	1.03526	0.05	0.46771
TRUE	6-Methylindole	C9 H9 N	131.073	11.424	98.6		DDA for preferred ion	3.05084e+06	7.86213e+06	1.02043e+06	6.41285e+06	4.21734e+06	2.36977e+06	2.21414e+06	2.01018e+06	2.08184e+06	5.51559e+06	5.03065e+06	3.96766e+06	3.30783e+06	0.986233	-0.02	0.470145
TRUE	Glycodeoxycholic acid	C26 H43 N O5	449.313	12.811			DDA for preferred ion	4.04582e+07	1.16565e+08	1.83404e+07	2.1683e+07	1.40308e+07	2.35106e+07	2.18653e+07	2.23611e+07	2.15528e+07	3.71914e+07	3.63578e+07	6.34974e+07	1.52773e+07	1.70527	0.77	0.471932
TRUE	N,N'-Diphenylguanidine	C13 H13 N3	211.107	8.905	85.6	94.5	DDA for preferred ion	73610.9	705887	1.09804e+06	1.03111e+06	690033	1.11562e+06	1.23458e+06	1.16997e+06	1.49901e+07	40776.5	7.34779e+06	583078	583078	1.7411	0.8	0.478407
TRUE	L-(+)-Alanine	C3 H7 N O2	89.0475	8.471	97		DDA for preferred ion	1.69733e+07	6.4014e+07	4.85914e+07	9.08915e+06	1.39982e+07	1.35905e+07	1.81261e+07	1.58592e+07	1.56786e+07	3.94198e+07	3.67806e+07	4.36832e+07	3.01644e+07	2.17347	1.12	0.47887
TRUE	Suberic acid	C8 H14 O4	174.089	9.865	66.2		DDA for preferred ion	5.15627e+06	5.90844e+06	3.95881e+06	3.27952e+06	5.8362e+06	3.54853e+06	3.53167e+06	4.23555e+06	3.0896e+06	6.11228e+06	6.00112e+06	4.45395e+06	5.53663e+06	1.07177	0.1	0.482473
TRUE	NP-016385	C30 H33 N O6	549.237	12.811			DDA for preferred ion	2.84778e+06	8.55904e+06	1.32587e+06	1.61808e+06	1.07595e+06	1.7869e+06	1.66331e+06	1.71461e+06	1.62668e+06	2.67508e+06	2.69239e+06	4.6169e+06	1.20586e+06	1.68179	0.75	0.489197
TRUE	DL-Phenylalanine	C9 H11 N O2	165.079	1.167			DDA for preferred ion	1.80649e+06	601045	575927	1.01491e+06	2.3228e+06	859298	842969	851861	1.49072e+06	5.1305e+06	1.23229e+06	567114	567114	1.39474	0.48	0.490531
TRUE	NP-011548	C18 H34 O3	298.25	1.428	90		DDA for preferred ion	3.27716e+07	1.49961e+07	1.46527e+07	2.45032e+07	1.93905e+07	1.52062e+07	1.44468e+07	1.48586e+07	2.17613e+07	1.19518e+07	1.7732e+07	1.33776e+07	2.61182e+07	0.913831	-0.13	0.495724
TRUE	DL-Ornithine	C5 H12 N2 O2	132.09	9.089	99.3		DDA for preferred ion	1.49088e+07	1.67642e+07	2.11957e+07	1.28977e+07	2.48078e+07	9.25788e+06	1.28052e+07	1.08623e+07	2.34224e+07	1.08174e+07	1.6341e+07	1.41869e+07	1.56602e+07	0.933033	-0.1	0.496667
TRUE	NP-009314	C18 H26 O6	376.121	9.123		75.7	DDA for preferred ion	55211.1	45338.1	44890.1	1.28479e+06	7.65783e+06	614241	502779	564767	53437.1	52937.1	50800.2	690026	690026	0.965936	-0.05	0.49982
TRUE	Diftalone	C16 H12 N2 O2	264.091	8.612	95		DDA for preferred ion	3.76967e+07	5.85141e+07	1.78053e+08	8.26278e+07	7.32627e+07	5.13533e+07	5.14674e+07	5.14052e+07	1.28948e+08	2.94504e+07	1.52981e+08	9.61365e+07	9.61365e+07	1.76541	0.82	0.500104
TRUE	1-Naphthol	C10 H8 O	144.057	11.854	89		DDA for preferred ion	25479.7	200856	24881.9	183990	26286.2	4.60566e+06	4.52548e+06	4.5048e+06	4.64828e+06	39765.4	31283.1	110369	9.26241e+07	1.511	0.6	0.50369
TRUE	N-Phenylacetylglutamine	C13 H16 N2 O4	264.11	8.672			DDA for preferred ion	3.30155e+07	5.20424e+07	1.52832e+08	7.87987e+07	6.70511e+07	5.20699e+07	4.97201e+07	5.1936e+07	5.3158e+07	1.20869e+08	2.7524e+07	1.40437e+08	1.04143e+08	1.53688	0.62	0.505584
TRUE	L-Glutamine	C5 H10 N2 O3	146.069	8.671			DDA for preferred ion	1.84617e+06	2.93257e+06	8.94072e+06	4.43007e+06	3.80673e+06	3.04785e+06	3.02683e+06	3.26447e+06	3.12132e+06	7.22128e+06	1.62631e+06	8.3943e+06	6.31064e+06	1.6358	0.71	0.517888
TRUE	4-Amino-3-hydroxybenzoic acid	C7 H7 N O3	153.042	2.027	87.7		DDA for preferred ion	727947	1.16036e+06	810451	1.12341e+06	884785	3.15404e+06	4.23173e+06	3.6528e+06	60439.6	2.85116e+06	6.31417e+06	1.36245e+06	1.36245e+06	3.222	1.69	0.520014
TRUE	[17-Hydroxy-12-(hydroxymethyl)-10-oxo-8-oxapentacyclo[14.2.1.0~1,13~.0~4,12~.0~5,9~]nonadeca-5(9),6-dien-17-yl]methyl hexopyranoside	C26 H36 O10	508.229	13.225			DDA for preferred ion	627934	3.33148e+06	735394	1.55901e+08	3.85851e+07	1.34799e+07	1.21963e+07	1.29008e+07	1.11595e+07	1.90226e+06	2.9414e+06	6.29935e+06	3.82013e+07	0.901	-0.15	0.520264
TRUE	Indol-3-acetic acid	C10 H9 N O2	175.063	10.801	94.7	67.5	DDA for preferred ion	511863	1.18758e+06	8.39173e+06	717074	985364	636588	715792	671491	756380	883036	1.23518e+06	779237	779237	0.895025	-0.16	0.52058
TRUE	Acetylcholine	C7 H15 N O2	145.11	7.859	99.8		DDA for preferred ion	3.59638e+07	9.37298e+07	6.73509e+07	4.6185e+07	4.71703e+07	3.51589e+07	4.15972e+07	3.93553e+07	3.73547e+07	7.91479e+07	3.75914e+07	5.65157e+07	1.05568e+08	1.30134	0.38	0.529611
TRUE	(E)-Aconitic Acid	C6 H6 O6	174.016	10.555			DDA for preferred ion	1.4439e+07	2.66232e+07	1.97797e+07	1.371e+07	2.1007e+07	7.07977e+06	1.06689e+07	8.74377e+06	3.3512e+07	2.86714e+07	2.3615e+07	1.74688e+07	1.16297e+07	1.19748	0.26	0.529924
TRUE	MFCD00871942	C19 H26 O8	382.162	12.728			DDA for preferred ion	6.71399e+07	37508.5	39716.4	42862.2	41933.1	3.9982e+06	3.61772e+06	3.96725e+06	3.86191e+06	40307.2	38159.4	41407.9	69976	0.97942	-0.03	0.532164
TRUE	Carboxy methyl-lysine	C8 H16 N2 O4	204.11	9.977	97.2		DDA for preferred ion	3.40989e+07	5.44907e+07	4.91366e+07	2.53211e+07	3.90743e+07	160942	1.82201e+07	1.82201e+07	2.85173e+07	4.89378e+07	5.14506e+07	2.60886e+07	2.4228e+07	0.732043	-0.45	0.532831
TRUE	Lanthionine ketimine	C6 H7 N O4 S	189.009	1.902	98.8		DDA for preferred ion	6.09212e+06	1.78742e+06	600946	243462	1.764e+06	2.61872e+06	2.26884e+06	2.46325e+06	1.38e+06	1.81246e+07	5.59891e+06	532666	619210	0.784584	-0.35	0.538418
TRUE	2-pyridone	C5 H5 N O	95.037	1.994	77.4		DDA for preferred ion	6.20871e+06	374500	95950.4	421325	1.92045e+06	1.80531e+06	1.54345e+06	1.69128e+06	193746	1.63552e+07	2.71009e+06	425200	1.45903e+06	3.45815	1.79	0.538485
TRUE	Bufalin	C24 H34 O4	386.245	12.558			DDA for preferred ion	1.20431e+06	4.47902e+06	864193	53955.8	164844	613718	534013	570923	522854	307255	164261	2.00149e+06	746772	0.363	-1.46	0.539008
TRUE	2-Isocapryloyl-3R-hydroxymethyl-gamma-butyrolactone	C13 H22 O4	242.151	12.182			DDA for preferred ion	5.95528e+06	2.28105e+06	7.05853e+06	4.69296e+06	7.37929e+06	3.24614e+06	3.13758e+06	3.1325e+06	2.88733e+06	3.04986e+06	7.32426e+06	1.39693e+07	4.28451e+06	0.724	-0.47	0.54105
TRUE	trans-isoeugenol-O-glucuronide	C16 H20 O8	340.115	11.261	69.3		DDA for preferred ion	30641.3	95860.4	28473.7	84932	43552.3	1.27325e+06	1.28887e+06	1.28627e+06	1.29144e+06	42506.4	60392.5	28108.1	2.64252e+07	0.972655	-0.04	0.541749
TRUE	CAPSO	C9 H19 N O4 S	237.099	10.548	90.2		DDA for preferred ion	2.23229e+06	4.63866e+06	1.72147e+06	1.30075e+06	594819	1.34198e+06	1.1635e+06	1.26647e+06	1.32305e+06	2.47213e+06	2.00706e+06	2.25229e+06	2.73003e+06	1.297	0.38	0.554092
TRUE	L-Aspartic acid	C4 H7 N O4	133.037	1.004	63.7		DDA for preferred ion	4.04378e+06	8.58703e+06	9.68535e+06	5.12695e+06	1.51732e+07	9.25526e+06	9.12008e+06	9.19418e+06	5.81209e+06	5.69441e+06	1.64652e+07	3.42636e+06	3.42636e+06	0.664343	-0.59	0.55683
TRUE	L-(+)-Lactic acid	C3 H6 O3	90.0315	7.853			DDA for preferred ion	1.82117e+08	2.1169e+09	1.39722e+09	4.39205e+08	1.24348e+08	3.98812e+08	2.56468e+08	3.35751e+08	1.90298e+09	1.78796e+09	1.43993e+08	7.20379e+08	7.47286e+08	1.70527	0.77	0.561333
TRUE	2-cyclopropyl-5-(1,3-thiazol-2-yl)-7-(trifluoromethyl)pyrazolo[1,5-a]pyrimidine	C13 H9 F3 N4 S	310.055	11.285	67.8		DDA for preferred ion	3.09383e+08	3.05685e+08	2.7992e+08	2.92804e+08	3.0022e+08	1.59162e+08	1.57141e+08	1.58264e+08	3.35508e+08	2.5511e+08	2.84401e+08	3.06356e+08	3.06356e+08	0.947	-0.08	0.562698
TRUE	L-Arginine	C6 H14 N4 O2	174.111	0.93	95.8	94.1	DDA for preferred ion	2.97986e+07	1.17602e+07	1.16013e+07	1.67722e+07	2.82016e+07	2.54308e+07	2.35008e+07	2.45726e+07	4.09967e+07	2.01853e+07	1.24347e+07	2.56781e+07	2.56781e+07	1.20581	0.27	0.565711
TRUE	eugenol sulfate	C10 H12 O5 S	244.04	14.854			DDA for preferred ion	115403	1.42562e+06	671666	445764	90037.8	1.44757e+07	1.3105e+07	1.00105e+07	9.16318e+06	76031.5	810807	366043	2.39579e+08	0.933033	-0.1	0.571335
TRUE	4-Undecylbenzenesulfonic acid	C17 H28 O3 S	312.175	20.988			DDA for preferred ion	7.04033e+06	6.81034e+06	6.47511e+06	7.31368e+06	6.75477e+06	7.39945e+06	7.06675e+06	8.24364e+06	7.79653e+06	7.09678e+06	6.80209e+06	7.09321e+06	8.24121e+06	1	0	0.575746
TRUE	4-Pyridoxic acid	C8 H9 N O4	183.053	1.952	99.9		DDA for preferred ion	3.27794e+06	1.03874e+07	1.92717e+07	2.45642e+07	9.52442e+06	1.61856e+07	1.70933e+07	1.65951e+07	2.19864e+06	2.18445e+06	8.81652e+06	2.9375e+07	1.89179e+07	0.846745	-0.24	0.577226
TRUE	8-Hydroxyalanylclavam	C8 H12 N2 O5	216.074	8.894			DDA for preferred ion	2.9541e+07	6.57099e+07	6.84988e+07	2.81197e+07	1.10912e+08	2.82969e+07	2.90836e+07	2.86502e+07	6.32163e+07	5.77104e+07	1.07113e+08	1.4217e+07	1.94292e+07	0.876606	-0.19	0.579666
TRUE	Nigakilactone F	C22 H32 O7	408.214	11.603			DDA for preferred ion	1.0033e+07	1.08494e+06	1.04087e+07	1.06047e+07	1.11115e+07	5.49432e+06	5.25205e+06	5.5216e+06	5.58848e+06	1.1896e+07	8.44305e+06	8.63255e+06	1.59481e+07	0.823591	-0.28	0.583229
TRUE	Salicyluric acid	C9 H9 N O4	195.053	9.622	74.4	51.4	DDA for preferred ion	39057.1	40858.5	203426	1.35902e+07	38860.3	736890	711699	725156	785753	40581.5	53412.5	46944.1	46944.1	1.31039	0.39	0.58548
TRUE	7-Hydroxy-6-(3-oxobutyl)-2H-chromen-2-one	C13 H12 O4	232.073	1.919			DDA for preferred ion	79957.5	168204	83264.1	299811	67316.3	1.27288e+06	1.31271e+06	1.29078e+06	88778.5	71675.9	105882	1.65169e+07	51567.7	1.06437	0.09	0.590023
TRUE	1810343	C36 H68 O6	596.5	16.437	89.1		DDA for preferred ion	1.29728e+07	2.27779e+07	1.77972e+07	1.06532e+07	1.1121e+08	2.41496e+07	2.64595e+07	2.65164e+07	2.81337e+07	4.45292e+07	5.71427e+07	8.54718e+07	9.46173e+06	2.426	1.28	0.590843
TRUE	Indoxyl sulfate	C8 H7 N O4 S	213.009	12.527	74.8	85.7	DDA for preferred ion	1.06207e+08	1.24027e+08	5.65483e+08	2.68474e+08	2.95223e+08	1.72989e+08	1.50908e+08	1.56909e+08	1.55286e+08	2.78228e+08	1.93275e+08	5.61913e+08	4.26742e+08	1.05702	0.08	0.599098
TRUE	3,4-Dihydroxybenzenesulfonic acid	C6 H6 O5 S	189.993	11.383			DDA for preferred ion	1.51257e+08	2.61404e+07	4.46638e+07	2.9971e+07	9.57758e+07	4.10424e+07	4.24356e+07	3.98587e+07	3.95737e+07	5.14945e+07	2.14077e+08	8.20014e+07	7.73626e+07	1.751	0.81	0.607682
TRUE	Ethyl {2-[(2E)-5-(hexopyranosyloxy)-2-penten-1-yl]-3-oxocyclopentyl}acetate	C20 H32 O9	416.204	11.858	72.2		DDA for preferred ion	2.94293e+06	3.83515e+06	1.67476e+06	2.61759e+06	5.06063e+06	2.28235e+06	2.09041e+06	1.86346e+06	1.90095e+06	5.63759e+06	6.85338e+06	4.23976e+06	2.73196e+06	1.47427	0.56	0.608478
TRUE	NP-008993	C18 H34 O4	314.245	14.017			DDA for preferred ion	1.08853e+06	591830	141227	428760	2.94389e+06	517836	441978	386450	380749	571376	761414	1.39833e+06	242404	1.04247	0.06	0.620121
TRUE	methadone-d9	C21 H18 [2]H9 N O	317.954	0.925			DDA for preferred ion	3.50947e+06	3.80055e+06	4.22722e+06	3.81912e+06	7.04709e+06	7.26828e+06	7.93126e+06	6.88652e+06	4.86682e+06	4.62973e+06	4.36231e+06	4.76598e+06	4.76598e+06	1.19748	0.26	0.621932
TRUE	11(Z),14(Z),17(Z)-Eicosatrienoic acid	C20 H34 O2	306.255	1.233			DDA for preferred ion	4.05368e+07	7.54753e+06	1.65989e+07	2.09861e+07	1.53375e+07	1.06637e+07	1.37607e+07	1.2083e+07	1.59981e+07	1.40548e+07	1.92254e+07	1.25966e+07	1.43295e+07	0.864537	-0.21	0.622089
TRUE	D-Gluconic acid	C6 H12 O7	196.058	8.671	84.3	70.1	DDA for preferred ion	1.43491e+07	1.78654e+07	1.69301e+07	1.42424e+07	1.4439e+07	9.27709e+06	9.92706e+06	9.57441e+06	1.46432e+07	2.25241e+07	1.4018e+07	2.90534e+07	1.07076e+07	1.01396	0.02	0.630151
TRUE	1-Aminocyclopropanecarboxylic acid	C4 H7 N O2	101.047	1.07	79.7	60.3	DDA for preferred ion	3.13123e+07	1.65677e+07	2.71034e+07	2.49335e+07	3.35803e+07	4.31231e+07	2.94279e+07	3.30271e+07	3.10861e+07	3.4418e+07	2.44675e+07	1.96271e+07	3.11984e+07	0.996	-0.01	0.631486
TRUE	10-HDA	C10 H18 O3	186.125	12.376			DDA for preferred ion	8.49806e+06	6.00531e+06	4.3178e+06	8.29658e+06	9.30187e+06	5.6863e+06	5.59255e+06	5.57871e+06	5.29654e+06	1.79437e+07	6.37797e+06	2.37865e+07	4.50671e+06	0.78	-0.36	0.635428
TRUE	Decanoic acid	C10 H20 O2	172.146	1.58	99.7		DDA for preferred ion	3.89217e+07	4.67732e+07	8.48917e+06	1.5369e+07	1.95187e+07	2.90459e+07	2.13017e+07	2.54802e+07	5.61017e+07	3.02966e+07	4.71831e+07	1.79138e+07	9.58991e+06	1.54756	0.63	0.640972
TRUE	Leu-Glu	C11 H20 N2 O5	260.136	7.318	98.8		DDA for preferred ion	8.49141e+06	2.8507e+06	6.63528e+06	2.8933e+06	4.06663e+06	3.81664e+06	3.60362e+06	3.90269e+06	4.19156e+06	9.42419e+06	7.55682e+06	1.2924e+07	4.76897e+06	1.79005	0.84	0.642899
TRUE	Azelaic acid	C9 H16 O4	188.105	10.89	82.6		DDA for preferred ion	2.29008e+07	2.25686e+07	1.75057e+07	1.70368e+07	1.91282e+07	1.78999e+07	1.74546e+07	1.99814e+07	3.37658e+07	2.45044e+07	2.27432e+07	1.68185e+07	1.68185e+07	1.004	0.01	0.644491
TRUE	L-Leucine	C6 H13 N O2	131.094	1.596	67.9	99.9	DDA for preferred ion	1.14275e+09	1.49238e+09	2.28159e+08	5.73722e+08	4.75548e+08	3.95922e+08	4.01724e+08	3.98658e+08	1.46717e+09	7.47162e+08	5.65722e+08	3.3315e+08	3.3315e+08	1.30134	0.38	0.650204
TRUE	Benzafibrate	C19 H20 Cl N O4	361.109	11.358			DDA for preferred ion	18419.1	19139.1	2.24632e+07	24051.6	20664.1	1.22112e+06	1.24834e+06	1.29734e+06	1.24459e+06	18560	1.69788e+06	18988.6	16941.3	0.886	-0.18	0.677547
TRUE	Maleamic acid	C4 H5 N O3	115.027	23.465	98.7		DDA for preferred ion	6.04077e+07	5.13774e+07	4.10317e+07	5.25903e+07	3.54971e+07	6.78896e+07	5.14597e+07	6.04015e+07	4.44183e+07	3.9818e+07	5.8009e+07	4.53778e+07	3.83693e+07	0.913831	-0.13	0.686842
TRUE	Glycochenodeoxycholic acid	C26 H43 N O5	449.313	12.937			DDA for preferred ion	1.5107e+07	5.9152e+06	2.22237e+07	3.0427e+07	1.56968e+07	1.01516e+07	1.29335e+07	1.26344e+07	1.20603e+07	3.53159e+07	3.90005e+07	3.4631e+07	1.01744e+07	2.14355	1.1	0.690292
TRUE	2-Methyl-4-propyloxazole	C7 H11 N O	125.084	6.999			DDA for preferred ion	2.74054e+06	3.39879e+06	1.48953e+06	6.50368e+06	4.16976e+06	1.41821e+06	1.41482e+06	1.41667e+06	3.32759e+06	2.57457e+06	3.61276e+06	3.06865e+06	3.06865e+06	0.903	-0.15	0.696383
TRUE	Sulfadimethoxine	C12 H14 N4 O4 S	310.073	1.74	87.2		DDA for preferred ion	5.36206e+07	4.33272e+07	6.35791e+07	6.16787e+07	5.82009e+07	4.18787e+07	4.39587e+07	4.28205e+07	7.50269e+07	7.17051e+07	6.22018e+07	4.96708e+07	4.13549e+07	1.07177	0.1	0.706502
TRUE	N-(3-acetamidopropyl)pyrrolidin-2-one	C9 H16 N2 O2	184.121	6.997	81.4		DDA for preferred ion	2.02798e+07	2.29323e+07	9.50132e+06	4.87956e+07	2.69348e+07	9.70502e+06	9.80644e+06	9.75104e+06	2.46992e+07	1.82107e+07	2.2966e+07	2.09393e+07	2.09393e+07	0.913831	-0.13	0.719398
TRUE	Oleoyl ethanolamide	C20 H39 N O2	337.316	16.363			DDA for preferred ion	1.29853e+07	1.61974e+07	3.15852e+06	3.20403e+06	4.98823e+06	5.74988e+06	5.5376e+06	5.65372e+06	3.51248e+06	8.16906e+06	1.36753e+07	2.92743e+07	2.92743e+07	1.6358	0.71	0.726361
TRUE	N-Undecanoylglycine	C13 H25 N O3	243.183	11.948	97.3		DDA for preferred ion	1.02511e+07	7.85014e+06	1.24643e+07	8.23487e+06	7.77244e+06	8.19709e+06	8.47159e+06	8.20353e+06	7.88332e+06	9.71552e+06	8.35831e+06	9.78964e+06	9.72049e+06	1.18921	0.25	0.728203
TRUE	DL-Carnitine	C7 H15 N O3	161.105	0.946			DDA for preferred ion	4.50288e+08	7.2194e+08	4.97527e+08	5.68734e+08	4.50115e+08	4.06064e+08	4.16856e+08	4.10858e+08	6.66697e+08	7.12721e+08	7.76319e+08	5.5607e+08	5.5607e+08	1.33793	0.42	0.741479
TRUE	Ethylenediaminetetraacetic acid	C10 H16 N2 O8	292.09	3.503	94.3		DDA for preferred ion	4.09007e+08	4.81537e+08	4.22507e+08	6.34462e+08	6.31379e+08	2.89966e+09	2.3424e+09	1.91325e+09	2.882e+09	1.10778e+09	8.79301e+08	1.08136e+09	1.71869e+09	2.28153	1.19	0.742784
TRUE	(12E)-9,10-Dihydroxy-12-octadecenoic acid	C18 H34 O4	314.245	2.001			DDA for preferred ion	1.89302e+06	2.94379e+06	2.10501e+06	1.64399e+06	6.63673e+06	1.54681e+06	1.47826e+06	1.51568e+06	1.86697e+06	2.95423e+06	2.78969e+06	1.29541e+06	3.79168e+06	1.32869	0.41	0.746064
TRUE	cis-6-Dodecen-4-olide	C12 H20 O2	196.146	1.502	97.8		DDA for preferred ion	4.52892e+06	603601	4.98107e+06	8.3357e+06	1.38711e+07	4.24923e+06	4.06733e+06	4.16651e+06	6.08992e+06	2.00347e+06	2.97649e+06	3.083e+06	5.30827e+06	0.619854	-0.69	0.746398
TRUE	Sorbitan, monododecanoate	C18 H34 O6	346.235	11.857	77.1		DDA for preferred ion	358775	3.92788e+06	1.29609e+06	3.34158e+06	133182	1.25332e+06	1.21539e+06	1.17006e+06	1.27778e+06	2.75483e+06	762395	1.01111e+07	360026	0.590496	-0.76	0.757838
TRUE	alpha-Ketoglutaric acid	C5 H6 O5	146.021	9.531			DDA for preferred ion	1.90749e+07	2.72927e+07	1.90147e+07	1.81961e+07	1.99499e+07	1.79584e+07	1.24885e+07	1.551e+07	1.53494e+07	2.5654e+07	2.44152e+07	1.73037e+07	1.76812e+07	0.926588	-0.11	0.758334
TRUE	2-Ethylhexanoic acid	C8 H16 O2	144.115	1.816			DDA for preferred ion	4.41444e+07	3.99029e+07	1.0271e+07	8.7159e+06	1.33593e+07	2.27203e+07	2.55847e+07	2.40392e+07	2.48204e+07	1.94097e+07	2.21183e+07	1.22356e+07	8.8677e+06	1.45397	0.54	0.771001
TRUE	(3R,6R)-6-{[4-(2-Hydroxyethyl)-1H-1,2,3-triazol-1-yl]methyl}-N-(3-pyridinylmethyl)quinuclidine-3-carboxamide	C19 H26 N6 O2	406.183	11.073	97		DDA for preferred ion	1.6452e+06	1.18355e+07	840414	1.56282e+06	2.28944e+06	2.32685e+06	2.09357e+06	2.42569e+06	2.1419e+06	9.02003e+06	3.89446e+06	5.4065e+06	2.60547e+06	2.353	1.23	0.775037
TRUE	Creatinine	C4 H7 N3 O	113.059	5.227	98.9		DDA for preferred ion	3.51391e+08	9.98887e+08	7.84605e+08	3.65649e+08	4.98653e+08	2.83075e+08	3.1944e+08	2.86318e+08	3.14446e+08	5.39064e+08	3.48528e+08	6.65249e+08	8.92694e+08	1.32869	0.41	0.775285
TRUE	4-Methylphenol	C7 H8 O	108.057	13.414	85.7		DDA for preferred ion	5.41713e+07	1.99114e+08	2.65077e+08	2.88344e+08	2.18166e+08	1.52055e+08	1.73695e+08	1.34137e+08	1.31548e+08	3.71661e+08	1.73952e+08	5.64487e+08	3.05258e+08	1.496	0.58	0.784964
TRUE	4-Phenolsulfonic acid	C6 H6 O4 S	173.998	11.773			DDA for preferred ion	9.62729e+07	4.33541e+08	1.1867e+08	1.90822e+08	1.2781e+08	1.93885e+08	1.78627e+08	2.21893e+08	1.80423e+08	1.3348e+08	2.2352e+08	4.39335e+08	4.87207e+08	1.69349	0.76	0.787977
TRUE	Isococculidine	C18 H23 N O2	285.174	10.682			DDA for preferred ion	2.01406e+07	3.48256e+07	1.4257e+07	4.83345e+07	5.46009e+07	1.53509e+07	1.60829e+07	1.56826e+07	1.41636e+07	2.79653e+07	3.02275e+07	3.17656e+07	3.17656e+07	0.870551	-0.2	0.792648
TRUE	DL-methionine	C6 H9 N3 O2	155.069	1.17	99.4		DDA for preferred ion	5.40262e+06	1.68085e+06	656562	722213	1.26028e+07	2.32291e+06	3.04689e+06	2.65782e+06	5.72486e+06	5.85418e+06	217808	940931	940931	1.52626	0.61	0.796908
TRUE	Sesamol	C7 H6 O3	138.032	11.171		70.4	DDA for preferred ion	3.87172e+06	2.4388e+06	6.10028e+06	4.05912e+09	3.57674e+06	2.3924e+08	2.24722e+08	2.3158e+08	2.32172e+08	2.68942e+08	2.75345e+06	6.87809e+06	2.53935e+07	1.77769	0.83	0.802746
TRUE	Sphingosine-1-phosphate (d16:1)	C16 H34 N O5 P	351.217	12.601	84.5		DDA for preferred ion	1.69401e+06	1.2283e+06	1.96387e+06	2.17417e+06	1.4195e+06	1.32828e+06	1.22828e+06	1.28833e+06	1.29291e+06	3.06672e+06	2.425e+06	4.85552e+06	4.69227e+06	1.8025	0.85	0.812454
TRUE	DL-Malic acid	C4 H6 O5	134.021	9.775		71.5	DDA for preferred ion	4.62503e+07	9.46522e+07	4.61814e+07	3.77972e+07	4.30741e+07	2.74728e+07	2.89815e+07	2.81484e+07	5.91662e+07	5.06941e+07	5.05948e+07	4.78787e+07	3.64042e+07	1.09429	0.13	0.816004
TRUE	3-Hydroxydecanoic acid	C10 H20 O3	188.141	12.731			DDA for preferred ion	3.76335e+06	1.17143e+07	2.52075e+06	5.3374e+06	9.8608e+06	5.77059e+06	5.07663e+06	5.5968e+06	5.57421e+06	1.47002e+07	3.45273e+06	2.44537e+07	9.7403e+06	1.812	0.86	0.819174
TRUE	Pipamperone	C21 H30 F N3 O2	375.238	12.915			DDA for preferred ion	8.29953e+07	1.44328e+08	1.73954e+08	7.34855e+07	1.40267e+08	4.55745e+07	4.61976e+07	4.58558e+07	1.4605e+08	8.92615e+07	1.25815e+08	1.11016e+08	1.11016e+08	0.895025	-0.16	0.826709
TRUE	6-Methyl[1,2,4]triazolo[4,3-b]pyridazin-8-ol	C6 H6 N4 O	150.053	7.877			DDA for preferred ion	2.56065e+07	6.65562e+06	7.58655e+06	5.26419e+06	9.60739e+06	7.08383e+06	7.75346e+06	7.38313e+06	8.39716e+06	2.22213e+07	8.03428e+06	3.65347e+06	7.66853e+06	1.05702	0.08	0.829155
TRUE	DL-Stachydrine	C7 H13 N O2	143.094	6.11	68.6		DDA for preferred ion	5.83161e+08	2.31573e+07	2.45577e+08	4.12792e+07	1.00067e+07	1.04248e+08	1.81349e+08	1.48063e+08	1.36764e+08	2.00717e+07	1.77821e+08	3.4396e+07	4.25526e+07	1.02811	0.04	0.837619
TRUE	Helicid	C13 H16 O7	284.089	9.891			DDA for preferred ion	1.82134e+06	7.64284e+06	4.94334e+06	9.1045e+06	1.62037e+06	5.82481e+06	5.4779e+06	5.83325e+06	6.46329e+06	1.3283e+07	1.32163e+06	3.23862e+07	6.56256e+06	1.30134	0.38	0.838242
TRUE	2707	C8 H14 O	126.104	10.887	82.1		DDA for preferred ion	1.82243e+06	2.28681e+06	1.80895e+06	1.36475e+06	1.28183e+06	1.54956e+06	1.37865e+06	1.39032e+06	1.53432e+06	3.03695e+06	2.21725e+06	1.86159e+06	1.33772e+06	1.03	0.04	0.84079
TRUE	Paracetamol	C8 H9 N O2	151.063	9.691	81.1		DDA for preferred ion	202850	216733	97948.8	1.5257e+08	294316	8.57097e+06	8.2072e+06	9.0478e+06	8.84708e+06	1.58235e+07	152551	413018	1.47169e+06	1.87905	0.91	0.849381
TRUE	Lauric acid	C12 H24 O2	200.177	1.461	100		DDA for preferred ion	1.10004e+08	1.81304e+07	5.59682e+07	3.33833e+07	4.29892e+07	5.85456e+07	5.21526e+07	5.56161e+07	2.48531e+08	3.52657e+07	4.96396e+07	2.04559e+07	2.78288e+07	0.817902	-0.29	0.873654
TRUE	Theophylline	C7 H8 N4 O2	180.064	7.44			DDA for preferred ion	2.0055e+07	1.32798e+06	570024	422532	198947	2.24944e+06	1.66948e+06	1.7999e+06	2.12581e+06	324771	1.12274e+06	4.2694e+06	3.81069e+06	1.97247	0.98	0.873782
TRUE	6,7,8-Triphenyl-2,3-dihydro[1,2,4]triazolo[4,3-b]pyridazin-3-one	C23 H16 N4 O	364.136	1.792			DDA for preferred ion	1.5931e+06	1.41681e+06	1.24583e+06	8.19167e+06	9.8907e+06	6.8597e+06	5.52518e+06	6.29549e+06	6.13891e+06	4.10849e+06	1.68967e+06	2.21844e+07	2.932e+06	1.84	0.88	0.880604
TRUE	Methyl tyrosinate	C10 H13 N O3	195.089	13.149			DDA for preferred ion	5.09678e+06	5.87756e+06	5.35009e+06	5.59309e+06	5.75077e+06	5.55115e+06	5.8173e+06	5.46087e+06	5.42687e+06	5.76643e+06	5.37926e+06	5.36036e+06	5.51665e+06	0.97942	-0.03	0.883822
TRUE	salicyluric beta-D-glucuronide	C15 H17 N O10	371.084	9.098			DDA for preferred ion	314082	389608	597916	8.6608e+07	395804	6.57781e+06	5.49727e+06	6.69945e+06	7.7436e+06	3.21728e+07	627098	525042	643371	1.46409	0.55	0.884178
TRUE	PC(18:3(9Z,12Z,15Z)/18:2(9Z,12Z))	C44 H78 N O8 P	779.543	1.381	89		DDA for preferred ion	2.82146e+07	4.03163e+07	4.72387e+07	4.08053e+07	1.38816e+07	2.35026e+07	1.91697e+07	1.94699e+07	2.32425e+07	1.90266e+07	2.60256e+07	4.66628e+07	6.2101e+07	0.646176	-0.63	0.907075
TRUE	4-Methyl-2-oxovaleric acid	C6 H10 O3	130.063	10.335	98.7		DDA for preferred ion	6.99865e+08	8.04669e+06	6.51993e+08	3.93801e+08	9.33834e+08	2.92755e+08	3.7685e+08	3.92724e+08	4.11467e+08	8.97143e+08	5.01139e+08	9.97538e+08	7.12393e+08	1.048	0.07	0.912038
TRUE	1,7-Dimethyluric acid	C7 H8 N4 O3	196.059	7.158			DDA for preferred ion	1.00177e+07	612047	452248	143820	286444	959350	915241	964838	1.01561e+06	302514	704911	1.50179e+06	2.58356e+06	1.531	0.61	0.928496
TRUE	3-Methylhistidine	C7 H11 N3 O2	169.085	8.019			DDA for preferred ion	3.83788e+06	3.56965e+07	1.93007e+07	1.27786e+07	4.889e+07	1.62281e+07	1.64646e+07	1.57778e+07	1.687e+07	4.02627e+07	2.47646e+07	4.71599e+06	8.68865e+07	1.283	0.36	0.928971
TRUE	Phloretic acid	C9 H10 O3	166.005	0.781		86.3	DDA for preferred ion	9.99866e+08	8.63701e+08	9.55619e+08	8.55389e+08	1.11204e+09	1.0693e+09	9.87042e+08	1.0326e+09	9.61252e+08	9.43176e+08	8.68714e+08	1.02549e+09	1.02549e+09	1.00696	0.01	0.932226
TRUE	L-gamma-Glutamyl-L-valine	C10 H18 N2 O5	246.121	7.818	99.9		DDA for preferred ion	1.67486e+07	9.59533e+06	1.54892e+07	1.85661e+07	1.52126e+06	1.02543e+07	1.04046e+07	1.03225e+07	8.02815e+07	1.32565e+06	3.45368e+07	786511	786511	2.23457	1.16	0.941508
TRUE	O-Acetylcarnitine	C9 H17 N O4	203.112	1.173		96.7	DDA for preferred ion	2.26138e+08	3.13682e+08	1.41015e+08	3.40318e+08	3.75693e+08	1.58424e+08	1.65732e+08	1.61792e+08	2.5314e+08	2.93607e+08	2.74251e+08	2.14071e+08	2.14071e+08	0.876606	-0.19	0.948746
TRUE	Pogostone	C12 H16 O4	224.104	11.843	90.4		DDA for preferred ion	1.0929e+06	3.38927e+06	2.56571e+06	1.40808e+06	2.25903e+06	2.287e+06	2.08802e+06	2.1306e+06	2.10575e+06	2.93297e+06	3.22046e+06	1.48068e+07	916034	1.31951	0.4	0.949528
TRUE	Urocanic acid	C6 H6 N2 O2	138.042	1.161	99	68.4	DDA for preferred ion	6.24186e+06	2.68098e+06	1.38187e+06	1.13826e+06	1.37799e+07	3.22212e+06	3.88043e+06	3.52425e+06	7.8605e+06	8.92405e+06	889344	1.78729e+06	1.78729e+06	1.45397	0.54	0.956734
TRUE	Memantine	C12 H21 N	179.167	10.619	97.8		DDA for preferred ion	29534.8	33040.8	28848.9	41819.9	2.98728e+07	4.87417e+06	4.95436e+06	4.91041e+06	29989.7	6.64997e+07	31127.5	31174.5	31174.5	0.939523	-0.09	0.962004
TRUE	L-(+)-Citrulline	C6 H13 N3 O3	175.095	0.947	98.2		DDA for preferred ion	1.03999e+07	9.34475e+06	1.15239e+07	7.85896e+06	1.56414e+07	1.27892e+07	1.26859e+07	1.27418e+07	1.42573e+07	6.92214e+06	1.01069e+07	1.0803e+07	1.0803e+07	1.03526	0.05	0.96262
TRUE	L-Methionine sulfoxide	C5 H11 N O3 S	165.046	1.204			DDA for preferred ion	8.57028e+07	4.68302e+07	1.02602e+08	7.45735e+07	7.04617e+07	6.11995e+07	7.39912e+07	6.69366e+07	4.41414e+07	8.41627e+07	8.28619e+07	5.15969e+07	5.15969e+07	1.10957	0.15	0.965949
TRUE	Hematoxylin	C16 H14 O6	302.078	21.292	94	80.5	DDA for other ion	2.99109e+07	2.4509e+07	1.92407e+07	1.48696e+07	3.36573e+07	2.21003e+07	1.63117e+07	1.94911e+07	1.42363e+07	2.27525e+07	2.58482e+07	2.79077e+07	2.79077e+07	1.05702	0.08	0.967167
TRUE	Glycocholic acid	C26 H43 N O6	465.307	5.178	97.9		DDA for preferred ion	924243	3.67272e+07	1.36953e+06	2.05587e+06	1.24293e+06	5.00297e+06	4.80715e+06	4.91577e+06	2.97105e+06	2.25184e+06	4.1432e+06	932812	3.95313e+06	2.17347	1.12	0.968542
TRUE	Perfluoro-1-octanesulfonic acid (PFOS)	C8 H F17 O3 S	499.936	15.629			DDA for preferred ion	3.88705e+06	29039.5	7.91355e+06	3.69388e+06	1.01319e+07	2.08887e+06	1.95908e+06	2.32839e+06	2.36586e+06	5.97935e+06	4.41303e+06	2.65771e+06	1.1149e+07	1.10191	0.14	0.970577
TRUE	LT9970000	C14 H21 N O3	251.151	14.354			DDA for preferred ion	6.71943e+06	4.66276e+06	4.60954e+06	5.06164e+06	5.72484e+06	5.13025e+06	5.54455e+06	4.86033e+06	5.92157e+06	5.53938e+06	5.38564e+06	5.96262e+06	4.60528e+06	1.05702	0.08	0.971497
TRUE	Hexylbenzene	C12 H18	162.14	10.618			DDA for preferred ion	61833.9	73785	77857.7	84684.9	3.82129e+07	6.17856e+06	6.41385e+06	6.28443e+06	62592.5	8.59162e+07	74424.2	64547.5	64547.5	0.82932	-0.27	0.972806
TRUE	Gly-l-pro	C7 H12 N2 O3	172.084	0.946			DDA for preferred ion	1.0584e+06	849263	901653	306561	2.19442e+06	1.10742e+06	1.07919e+06	1.09498e+06	2.43781e+06	952941	2.47306e+06	211939	211939	1.05702	0.08	0.98677
TRUE	Palmitoyl sphingomyelin	C39 H79 N2 O6 P	702.565	1.735			DDA for preferred ion	8.30911e+07	2.07868e+08	1.27871e+07	1.14951e+08	1.20059e+08	5.89369e+07	6.42501e+07	6.70062e+07	5.61886e+07	7.66475e+07	8.99996e+07	7.01322e+07	8.96422e+07	0.668964	-0.58	0.992456

## Sheet: HILIC annotated metabolities
Name	Formula	Molecular Weight	RT [min]	026_H	080_H	090_H	113_H	114_H	QC_H_1	QC_H_2	QC_H_3	QC_H_4	037_H	075_H	103_H	107_H	109_H	Log2 Fold Change: (Sample) / (Control)	P-value: (Sample) / (Control)
				P	P	P	P	P	QC	QC	QC	QC	T	T	T	T	T
9-HpODE	C18 H32 O4	312.229	2.02	1.44813e+07	2.26063e+07	1.07896e+07	1.39564e+07	2.32918e+07	5.78634e+06	6.41538e+06	6.06951e+06	1.02914e+07	1.56838e+07	1.8739e+07	5.01253e+06	1.01015e+07	1.44813e+07	-0.49	0.182979
12(13)-DiHOME	C18 H34 O4	296.234	1.441	1.43823e+07	6.59868e+06	6.96046e+06	1.98756e+07	1.30498e+07	9.92928e+06	1.02449e+07	1.00713e+07	2.69317e+07	1.00297e+07	2.12649e+07	9.70431e+06	1.54485e+07	1.30498e+07	0.24	0.304876
(12E)-9,10-Dihydroxy-12-octadecenoic acid	C18 H34 O4	314.245	2.001	1.89302e+06	2.94379e+06	2.10501e+06	1.64399e+06	6.63673e+06	1.54681e+06	1.47826e+06	1.51568e+06	1.86697e+06	2.95423e+06	2.78969e+06	1.29541e+06	3.79168e+06	2.10501e+06	0.41	0.746064
(E)-Aconitic Acid	C6 H6 O6	174.016	10.555	1.4439e+07	2.66232e+07	1.97797e+07	1.371e+07	2.1007e+07	7.07977e+06	1.06689e+07	8.74377e+06	3.3512e+07	2.86714e+07	2.3615e+07	1.74688e+07	1.16297e+07	1.97797e+07	0.26	0.529924
1-(4-hydroxyphenyl)pent-1-en-3-one	C11 H12 O2	176.083	1.955	99889	3.74908e+07	132586	5.12851e+07	107270	7.89496e+06	7.89669e+06	7.89575e+06	82632.5	103079	1.06339e+07	71899	58885.2	132586	-0.68	0.348337
10-HDA	C10 H18 O3	186.125	1.617	1.12483e+07	7.74318e+06	5.73568e+06	1.14451e+07	1.0717e+07	1.03481e+07	1.05322e+07	1.04303e+07	2.46023e+07	1.08136e+07	2.41331e+07	6.67794e+06	2.41978e+07	1.0717e+07	1.17	0.109527
Eicosatrienoic acid	C20 H34 O2	306.255	1.233	4.05368e+07	7.54753e+06	1.65989e+07	2.09861e+07	1.53375e+07	1.06637e+07	1.37607e+07	1.2083e+07	1.59981e+07	1.40548e+07	1.92254e+07	1.25966e+07	1.43295e+07	1.65989e+07	-0.21	0.622089
1810343	C36 H68 O6	596.5	1.392	4.64868e+06	1.23769e+07	1.60784e+07	9.07754e+06	6.09466e+07	1.62102e+07	1.80881e+07	1.70717e+07	4.26708e+07	4.7486e+07	4.59865e+07	8.78665e+06	1.16295e+07	1.23769e+07	1.79	0.33026
1-heptadecanoyl-sn-glycero-3-phosphocholine	C25 H52 N O7 P	509.347	2.089	1.383e+07	1.55271e+07	1.47932e+07	1.1675e+07	1.30928e+07	1.04391e+07	1.11784e+07	1.34223e+07	8.33656e+06	1.56806e+07	1.85552e+07	1.07791e+07	2.27001e+07	1.75977e+07	0.35	0.209974
1-Methylhistidine	C7 H11 N3 O2	169.085	7.862	1.64347e+06	7.91844e+06	5.87894e+06	1.67146e+07	2.36326e+07	5.55798e+06	5.51853e+06	5.54025e+06	1.15482e+07	6.69228e+06	975907	1.21779e+06	1.41996e+07	7.91844e+06	-0.24	0.416071
1-Palmitoyl-2-hydroxy-sn-glycero-3-PE	C21 H44 N O7 P	453.284	2.009	8.70842e+06	1.70408e+07	1.1285e+07	1.09035e+07	4.65967e+06	5.24923e+06	104503	5.24923e+06	7.2358e+06	9.00118e+06	6.92096e+06	7.47493e+06	8.26292e+06	1.09035e+07	-0.54	0.357991
2-Ethylhexanoic acid	C8 H16 O2	144.115	1.816	4.41444e+07	3.99029e+07	1.0271e+07	8.7159e+06	1.33593e+07	2.27203e+07	2.55847e+07	2.40392e+07	2.48204e+07	1.94097e+07	2.21183e+07	1.22356e+07	8.8677e+06	1.33593e+07	0.54	0.771001
2-pyridone	C5 H5 N O	95.037	1.994	6.20871e+06	374500	95950.4	421325	1.92045e+06	1.80531e+06	1.54345e+06	1.69128e+06	193746	1.63552e+07	2.71009e+06	425200	1.45903e+06	421325	1.79	0.538485
3,4-Dihydroxybenzenesulfonic acid	C6 H6 O5 S	189.993	1.959	8.5389e+07	1.01683e+07	2.82535e+07	1.47169e+07	4.70545e+07	3.31885e+07	3.36838e+07	3.34124e+07	1.20562e+07	1.53564e+08	2.48188e+07	4.02038e+07	2.70016e+07	2.82535e+07	-0.07	0.714989
3-Hydroxybutyric acid	C4 H8 O3	104.047	26.781	3.16636e+06	1.98014e+06	2.40854e+06	3.04364e+06	6.00904e+06	3.74415e+06	2.46749e+06	3.74415e+06	1.93976e+06	1.72833e+06	1.68708e+06	1.89286e+06	2.13951e+06	3.04364e+06	-0.69	0.055127
3-Methylhistidine	C7 H11 N3 O2	169.085	8.019	3.83788e+06	3.56965e+07	1.93007e+07	1.27786e+07	4.889e+07	1.62281e+07	1.64646e+07	1.57778e+07	1.687e+07	4.02627e+07	2.47646e+07	2.81098e+06	4.71599e+06	8.68865e+07	0.36	0.928971
3-O-beta-D-galactosyl-sn-glycerol	C9 H18 O8	254.099	6.569	4.69336e+07	3.43138e+07	2.10784e+07	3.59652e+07	3.65529e+07	1.77873e+07	1.82834e+07	1.80119e+07	9.05018e+07	8.09392e+07	5.26174e+07	2.9513e+07	2.06805e+07	3.59652e+07	0.55	0.332827
4359	C18 H25 N O2	287.19	2.213	4.08302e+06	2.95523e+06	2.33398e+06	4.5073e+06	6.34543e+06	28507.4	3.26707e+06	29214.7	3.26707e+06	9.67772e+06	6.34745e+06	6.65742e+06	1.03503e+07	9.32968e+06	1.19	0.00704383
4-Methylphenol	C7 H8 O	108.057	1.568	1.10997e+07	9.21504e+07	1.2945e+08	1.30022e+08	7.61693e+07	8.34655e+07	8.65929e+07	8.48801e+07	1.42068e+08	7.11424e+07	1.73418e+08	1.38449e+08	1.75614e+08	9.21504e+07	0.62	0.213047
4-Oxoproline	C5 H7 N O3	129.042	7.104	2.52596e+07	2.93073e+07	3.80208e+07	3.23992e+07	4.61146e+07	2.09027e+07	2.05913e+07	2.07628e+07	2.46261e+07	2.40239e+07	3.19705e+07	2.64518e+07	2.64546e+07	3.23992e+07	-0.29	0.0943298
4-Phenolsulfonic acid	C6 H6 O4 S	173.998	1.814	5.08563e+07	2.20876e+08	6.79814e+07	1.05804e+08	7.22555e+07	1.2233e+08	1.18971e+08	1.20832e+08	1.12602e+08	1.4149e+08	2.08686e+08	3.58441e+08	5.4498e+08	7.22555e+07	1.53	0.0410776
4-Pyridoxic acid	C8 H9 N O4	183.053	1.952	3.27794e+06	1.03874e+07	1.92717e+07	2.45642e+07	9.52442e+06	1.61856e+07	1.70933e+07	1.65951e+07	2.19864e+06	2.18445e+06	8.81652e+06	2.9375e+07	1.89179e+07	1.03874e+07	-0.24	0.577226
5,5-Dimethylhydantoin	C5 H8 N2 O2	128.058	8.655	2.33417e+07	2.5805e+07	2.20757e+07	2.22571e+07	2.34034e+07	1.25035e+07	1.1324e+07	1.19682e+07	2.06044e+07	2.37619e+07	1.69258e+07	2.13394e+07	1.6438e+07	2.33417e+07	-0.18	0.0682307
6,7,8-Triphenyl-2,3-dihydro[1,2,4]triazolo[4,3-b]pyridazin-3-one	C23 H16 N4 O	364.136	1.792	1.5931e+06	1.41681e+06	1.24583e+06	8.19167e+06	9.8907e+06	6.8597e+06	5.52518e+06	6.29549e+06	6.13891e+06	4.10849e+06	1.68967e+06	875148	2.21844e+07	2.932e+06	0.88	0.880604
6-Methyl[1,2,4]triazolo[4,3-b]pyridazin-8-ol	C6 H6 N4 O	150.053	7.877	2.56065e+07	6.65562e+06	7.58655e+06	5.26419e+06	9.60739e+06	7.08383e+06	7.75346e+06	7.38313e+06	8.39716e+06	2.22213e+07	8.03428e+06	3.65347e+06	7.66853e+06	7.58655e+06	0.08	0.829155
6-Oxohexanoic acid	C6 H10 O3	130.063	1.99	7.77624e+08	5.82356e+08	7.68745e+08	2.79957e+08	5.37215e+08	4.21024e+08	4.62774e+08	4.39395e+08	8.04128e+08	5.02818e+08	7.82616e+08	7.03019e+08	6.48096e+08	5.82356e+08	0.27	0.362202
7-Hydroxy-6-(3-oxobutyl)-2H-chromen-2-one	C13 H12 O4	232.073	1.919	79957.5	168204	83264.1	299811	67316.3	1.27288e+06	1.31271e+06	1.29078e+06	88778.5	71675.9	105882	1.65169e+07	51567.7	83264.1	0.09	0.590023
7-Methoxy-6-(3-oxobutyl)-2H-chromen-2-one	C14 H14 O4	246.088	1.832	126547	2.69767e+07	69366.3	2.73561e+07	70711.6	3.66629e+06	3.64589e+06	3.65704e+06	69896.8	50969.8	3.70889e+06	66638.2	66076.6	126547	-0.93	0.31198
8-Hydroxyalanylclavam	C8 H12 N2 O5	216.074	8.894	2.9541e+07	6.57099e+07	6.84988e+07	2.81197e+07	1.10912e+08	2.82969e+07	2.90836e+07	2.86502e+07	6.32163e+07	5.77104e+07	1.07113e+08	1.4217e+07	1.94292e+07	6.57099e+07	-0.19	0.579666
Acetylcholine	C7 H15 N O2	145.11	7.859	3.59638e+07	9.37298e+07	6.73509e+07	4.6185e+07	4.71703e+07	3.51589e+07	4.15972e+07	3.93553e+07	3.73547e+07	7.91479e+07	3.75914e+07	6.13751e+07	5.65157e+07	1.05568e+08	0.38	0.529611
Acetyl-β-methylcholine	C8 H17 N O2	159.126	7.843	4.06987e+07	1.81698e+08	1.09334e+08	9.11915e+07	4.33419e+07	7.09477e+07	7.34942e+07	7.74892e+07	6.7234e+07	1.52288e+08	1.91322e+08	2.06326e+08	1.02167e+08	1.34093e+08	0.74	0.0860146
alpha-Ketoglutaric acid	C5 H6 O5	146.021	9.531	1.90749e+07	2.72927e+07	1.90147e+07	1.81961e+07	1.99499e+07	1.79584e+07	1.24885e+07	1.551e+07	1.53494e+07	2.5654e+07	2.44152e+07	1.73037e+07	1.76812e+07	1.90749e+07	-0.11	0.758334
Androsterone sulfate	C19 H30 O5 S	370.18	1.232	4.55168e+07	3.77107e+07	5.44297e+07	7.11457e+07	6.08455e+07	2.1229e+07	2.35024e+07	2.22943e+07	1.57854e+07	3.72955e+07	2.6103e+07	3.31792e+07	6.83118e+06	5.44297e+07	-1.06	0.0342645
Arachidic Acid	C20 H40 O2	312.302	1.214	1.40355e+07	9.36e+06	1.01671e+07	6.11717e+06	8.65548e+06	6.14281e+06	6.12729e+06	6.13573e+06	1.21648e+07	4.34997e+06	8.29327e+06	5.08119e+06	6.5044e+06	9.36e+06	-0.53	0.201864
Arachidonic acid	C20 H32 O2	304.239	1.236	1.49324e+08	6.37572e+07	1.13833e+08	1.49466e+08	1.1978e+08	7.19535e+07	7.5175e+07	7.34122e+07	1.37722e+08	1.28569e+08	1.19421e+08	1.11868e+08	1.29188e+08	1.1978e+08	0.1	0.597755
Cholesterol sulfate	C27 H46 O4 S	466.31	1.101	7.05259e+06	6.64322e+06	8.82608e+06	7.91381e+06	8.6602e+06	3.93345e+06	3.93355e+06	3.9335e+06	7.4508e+06	3.6697e+06	3.45232e+06	3.9859e+06	6.01029e+06	7.91381e+06	-0.99	0.0251638
Choline	C5 H13 N O	103.1	8.094	1.1751e+09	2.18357e+09	2.0442e+09	9.74563e+08	1.22727e+09	8.93122e+08	1.05574e+09	9.78622e+08	9.66935e+08	1.67216e+09	2.88719e+09	2.21104e+09	2.18332e+09	2.12036e+09	0.83	0.0632389
cis-6-Dodecen-4-olide	C12 H20 O2	196.146	1.502	4.52892e+06	603601	4.98107e+06	8.3357e+06	1.38711e+07	4.24923e+06	4.06733e+06	4.16651e+06	6.08992e+06	2.00347e+06	2.97649e+06	3.083e+06	5.30827e+06	4.98107e+06	-0.69	0.746398
CMPF	C12 H16 O5	240.099	5.621	1.01379e+08	1.09586e+08	1.23927e+08	1.42979e+08	8.46854e+06	4.91997e+07	5.20267e+07	5.04425e+07	1.18211e+07	1.13589e+07	2.35673e+06	1.02496e+08	1.52013e+07	1.09586e+08	-3.21	0.0776965
Creatinine	C4 H7 N3 O	113.059	5.227	3.51391e+08	9.98887e+08	7.84605e+08	3.65649e+08	4.98653e+08	2.83075e+08	3.1944e+08	2.86318e+08	3.14446e+08	5.39064e+08	3.48528e+08	6.6048e+08	6.65249e+08	8.92694e+08	0.41	0.775285
Glutamine	C5 H10 N2 O3	146.069	8.641	3.90959e+08	3.72724e+08	3.57463e+08	3.25971e+08	3.72379e+08	1.93034e+08	1.82024e+08	1.88071e+08	3.65777e+08	3.87481e+08	2.82807e+08	3.42231e+08	2.59611e+08	3.72379e+08	-0.12	0.219956
Quinic acid	C7 H12 O6	192.063	8.202	6.69628e+07	2.40465e+06	423591	215936	1.39645e+07	1.29726e+07	1.09523e+07	1.20698e+07	9.87878e+06	5.96383e+07	9.90916e+06	4.14708e+06	2.74592e+07	2.40465e+06	2.04	0.218948
Proline	C5 H9 N O2	115.063	7.383	7.79227e+07	7.31705e+08	4.187e+08	6.6281e+07	7.10367e+07	7.05753e+07	1.09014e+08	8.31998e+07	9.50948e+07	3.2066e+08	2.1539e+08	2.76751e+08	2.31152e+08	4.38017e+08	1.83	0.332924
Decanoic acid	C10 H20 O2	172.146	1.58	3.89217e+07	4.67732e+07	8.48917e+06	1.5369e+07	1.95187e+07	2.90459e+07	2.13017e+07	2.54802e+07	5.61017e+07	3.02966e+07	4.71831e+07	1.79138e+07	9.58991e+06	1.95187e+07	0.63	0.640972
Deoxycholic acid	C24 H40 O4	392.292	2.007	3.00703e+06	4.07588e+06	1.69722e+07	1.33081e+07	8.09804e+06	6.04493e+06	5.9426e+06	5.99844e+06	9.48968e+06	1.43482e+07	2.20024e+07	8.8576e+06	1.13505e+07	8.09804e+06	0.49	0.211936
D-Gluconic acid	C6 H12 O7	196.058	8.671	1.43491e+07	1.78654e+07	1.69301e+07	1.42424e+07	1.4439e+07	9.27709e+06	9.92706e+06	9.57441e+06	1.46432e+07	2.25241e+07	1.4018e+07	2.90534e+07	1.07076e+07	1.4439e+07	0.02	0.630151
D-Glyceric acid	C3 H6 O4	106.026	7.859	3.42315e+07	3.94192e+07	3.10136e+07	4.32463e+07	3.93356e+07	1.97637e+07	2.24872e+07	2.09624e+07	9.30151e+06	3.10927e+07	1.51488e+07	5.48191e+07	2.58072e+07	3.93356e+07	-0.61	0.18542
DL-Glutamine	C5 H10 N2 O3	146.069	8.751	2.22041e+08	3.31389e+08	2.97214e+08	1.29661e+08	1.57189e+08	1.18973e+08	1.65068e+08	1.39216e+08	1.43901e+08	2.78269e+08	2.79848e+08	2.40586e+08	3.07681e+08	3.34231e+08	0.33	0.183394
DL-Lysine	C6 H14 N2 O2	146.105	13.199	6.08516e+07	9.15664e+07	7.12011e+07	2.05224e+06	4.18748e+07	5.26838e+07	6.33545e+07	2.51749e+06	5.78655e+07	1.76378e+06	610775	5.99246e+06	5.14375e+06	8.11721e+06	-3.56	0.0272605
DL-Malic acid	C4 H6 O5	134.021	9.775	4.62503e+07	9.46522e+07	4.61814e+07	3.77972e+07	4.30741e+07	2.74728e+07	2.89815e+07	2.81484e+07	5.91662e+07	5.06941e+07	5.05948e+07	4.78787e+07	3.64042e+07	4.61814e+07	0.13	0.816004
DL-Ornithine	C5 H12 N2 O2	132.09	9.089	1.49088e+07	1.67642e+07	2.11957e+07	1.28977e+07	2.48078e+07	9.25788e+06	1.28052e+07	1.08623e+07	2.34224e+07	1.08174e+07	1.6341e+07	1.41869e+07	1.56602e+07	1.67642e+07	-0.1	0.496667
DL-Stachydrine	C7 H13 N O2	143.094	6.11	5.83161e+08	2.31573e+07	2.45577e+08	4.12792e+07	1.00067e+07	1.04248e+08	1.81349e+08	1.48063e+08	1.36764e+08	2.00717e+07	1.77821e+08	7.57379e+08	3.4396e+07	4.25526e+07	0.04	0.837619
DL-Tryptophan	C11 H12 N2 O2	204.089	6.814	6.34245e+07	4.8578e+07	9.32369e+07	5.87012e+07	5.99491e+07	4.07648e+07	4.08645e+07	4.08096e+07	6.82605e+07	9.18836e+07	8.73211e+07	6.67869e+07	7.05207e+07	5.99491e+07	0.23	0.182627
DL-β-Leucine	C6 H13 N O2	131.094	6.401	4.34351e+08	2.12252e+08	3.7458e+08	1.85924e+08	2.78994e+08	1.26395e+08	1.67438e+08	1.44793e+08	3.89359e+08	3.6581e+08	4.08577e+08	3.6177e+08	3.11922e+08	2.78994e+08	0.39	0.186757
Docosapentaenoic acid	C22 H34 O2	330.255	1.216	4.46566e+07	7.66074e+06	1.59242e+07	2.704e+07	2.77639e+07	1.40551e+07	1.26269e+07	1.34169e+07	1.3768e+07	1.27794e+07	1.74293e+07	1.17749e+07	1.55784e+07	2.704e+07	-0.97	0.261358
Gabapentin	C9 H17 N O2	171.126	5.826	564880	796488	936447	2.186e+08	150058	1.70855e+07	2.18455e+07	2.01312e+07	1.87378e+07	147041	436010	166609	165493	527611	-2.26	0.203785
Glycocholic acid	C26 H43 N O6	465.307	5.178	924243	3.67272e+07	1.36953e+06	2.05587e+06	1.24293e+06	5.00297e+06	4.80715e+06	4.91577e+06	2.97105e+06	2.25184e+06	4.1432e+06	932812	3.95313e+06	1.36953e+06	1.12	0.968542
Glycodeoxycholic acid	C26 H43 N O5	449.313	2.014	9.15058e+06	2.50862e+07	1.11668e+07	1.13038e+07	6.69968e+06	5.0659e+06	5.56516e+06	5.2924e+06	1.8544e+07	2.04061e+07	2.4391e+07	5.31245e+06	2.03589e+07	1.11668e+07	0.87	0.381466
guaiacol sulfate	C7 H8 O5 S	204.009	1.67	2.2169e+06	7.75495e+06	1.22066e+07	1.36938e+07	2.15769e+07	9.90545e+06	1.09682e+07	1.03893e+07	3.54191e+07	9.45887e+06	3.91287e+07	3.39674e+07	9.19245e+06	1.22066e+07	1.48	0.140776
Hexitol	C6 H14 O6	182.079	5.164	5.56852e+07	1.80763e+06	799333	1.93967e+06	814082	2.97737e+06	3.16592e+06	3.06267e+06	188233	197008	348742	181882	1.83816e+06	1.80763e+06	-3.2	0.0604557
Hippuric acid	C9 H9 N O3	179.058	4.905	3.94463e+07	2.19908e+07	4.74885e+07	1.44241e+07	5.93368e+07	5.63806e+07	5.29852e+07	5.48641e+07	1.20858e+08	5.20205e+07	3.29404e+07	1.42258e+08	5.833e+07	3.94463e+07	0.56	0.0734006
Iminodiacetate	C4 H7 N O4	133.037	8.797	1.40888e+07	3.59102e+07	4.38139e+07	1.83645e+07	5.11627e+07	1.43413e+07	1.38449e+07	1.41196e+07	1.99648e+07	2.298e+07	5.7034e+07	1.10417e+07	1.41397e+07	3.59102e+07	-0.85	0.413294
Asparagine	C4 H8 N2 O3	132.053	8.738	1.59047e+07	1.96557e+07	2.0866e+07	1.43131e+07	1.79733e+07	9.67332e+06	1.01684e+07	9.89655e+06	2.14966e+07	1.46808e+07	1.1528e+07	1.20312e+07	1.54327e+07	1.79733e+07	-0.29	0.207742
Carnitine	C7 H15 N O3	161.105	7.79	6.79233e+08	1.07517e+09	8.10367e+08	8.47043e+08	6.08009e+08	6.80322e+08	7.96254e+08	7.9513e+08	6.83473e+08	1.16838e+09	1.23432e+09	9.05936e+08	6.60505e+08	1.35351e+09	0.53	0.139952
Alanine	C3 H7 N O2	89.0475	8.471	1.69733e+07	6.4014e+07	4.85914e+07	9.08915e+06	1.39982e+07	1.35905e+07	1.81261e+07	1.58592e+07	1.56786e+07	3.94198e+07	3.67806e+07	1.67544e+07	4.36832e+07	3.01644e+07	1.12	0.47887
Citrulline	C6 H13 N3 O3	175.095	9.169	1.80433e+07	1.57368e+07	2.44909e+07	1.12941e+07	1.39974e+07	1.20611e+07	1.66262e+07	1.33832e+07	1.51596e+07	3.45022e+07	1.89344e+07	1.37086e+07	2.20753e+07	1.96294e+07	0.32	0.238101
Lactic acid	C3 H6 O3	90.0315	7.853	1.82117e+08	2.1169e+09	1.39722e+09	4.39205e+08	1.24348e+08	3.98812e+08	2.56468e+08	3.35751e+08	1.90298e+09	1.78796e+09	1.43993e+08	7.20379e+08	7.47286e+08	4.39205e+08	0.77	0.561333
Lanthionine ketimine	C6 H7 N O4 S	189.009	1.902	6.09212e+06	1.78742e+06	600946	243462	1.764e+06	2.61872e+06	2.26884e+06	2.46325e+06	1.38e+06	1.81246e+07	5.59891e+06	532666	619210	1.764e+06	-0.35	0.538418
Lauric acid	C12 H24 O2	200.177	1.461	1.10004e+08	1.81304e+07	5.59682e+07	3.33833e+07	4.29892e+07	5.85456e+07	5.21526e+07	5.56161e+07	2.48531e+08	3.52657e+07	4.96396e+07	2.04559e+07	2.78288e+07	4.29892e+07	-0.29	0.873654
L-Glutamic acid	C5 H9 N O4	147.053	9.056	1.38346e+07	1.23859e+07	2.27156e+07	1.45715e+07	1.23671e+07	1.12381e+07	1.19794e+07	1.15492e+07	1.1649e+07	1.7193e+07	1.90963e+07	3.61692e+07	2.0063e+07	3.20602e+07	0.54	0.0361141
Linoleic acid	C18 H32 O2	280.239	1.665	1.91793e+08	8.19327e+07	9.88645e+07	8.88845e+08	5.21943e+08	1.49186e+08	1.46569e+08	1.47994e+08	1.06939e+08	3.705e+07	4.06822e+07	7.14175e+07	2.07612e+08	1.91793e+08	-1.43	0.0817193
L-Phenylalanine	C9 H11 N O2	165.079	6.22	1.94813e+08	1.63241e+08	1.48621e+08	1.16449e+08	1.43653e+08	8.07549e+07	8.64263e+07	8.3336e+07	1.67052e+08	1.81301e+08	1.57705e+08	1.16083e+08	1.03114e+08	1.48621e+08	0.09	0.652019
L-Pyroglutamic acid	C5 H7 N O3	129.042	8.751	3.19464e+08	4.79004e+08	4.33385e+08	1.98605e+08	2.38634e+08	1.90458e+08	2.20479e+08	2.04279e+08	2.06008e+08	4.13748e+08	4.14608e+08	3.53849e+08	4.54032e+08	4.8139e+08	0.38	0.166259
L-Threonic acid	C4 H8 O5	136.037	8.182	5.63419e+07	7.19283e+07	6.54659e+07	7.79277e+07	5.77959e+07	4.40724e+07	4.33117e+07	4.37367e+07	2.44408e+07	4.81667e+07	3.12624e+07	6.40431e+07	6.21607e+07	6.54659e+07	-0.44	0.0925614
L-Tyrosine	C9 H11 N O3	181.073	7.773	1.38261e+07	1.68156e+07	2.95028e+07	8.67643e+06	8.54529e+06	1.41559e+07	1.18488e+07	1.34684e+07	1.26326e+07	2.67529e+07	1.9323e+07	2.67562e+07	2.47066e+07	3.11701e+07	0.95	0.055331
Menadiol	C11 H10 O2	174.068	1.954	95465.6	7.81731e+07	84322.4	1.05569e+08	82963.2	1.54974e+07	1.63052e+07	1.58704e+07	77297.7	66074.4	1.92189e+07	68121.4	64286.2	95465.6	-0.49	0.385209
Myristic acid	C14 H28 O2	228.208	1.857	5.3955e+06	1.70706e+06	3.61619e+06	4.06456e+06	4.53845e+06	3.60058e+06	3.60058e+06	1.4633e+06	3.79262e+06	1.35228e+06	3.37915e+06	1.74829e+06	390094	4.06456e+06	-1.22	0.134
Myristoleic acid	C14 H26 O2	226.193	1.388	1.69907e+07	3.82655e+06	5.64428e+06	2.33642e+07	1.08159e+07	1.2773e+07	1.13392e+07	1.20937e+07	1.02411e+07	3.85876e+06	9.30922e+06	9.52983e+06	3.79718e+06	1.08159e+07	-0.22	0.370554
N6-acetyl-N6-hydroxy-L-lysine	C8 H16 N2 O4	204.11	9.977	3.40989e+07	5.44907e+07	4.91366e+07	2.53211e+07	3.90743e+07	160942	1.82201e+07	1.82201e+07	2.85173e+07	4.89378e+07	5.14506e+07	2.60886e+07	2.4228e+07	3.90743e+07	-0.45	0.532831
Nitrosoguvacoline	C7 H10 N2 O3	170.069	8.746	3.06148e+07	4.03286e+07	3.56091e+07	2.14759e+07	1.94624e+07	1.76657e+07	1.46726e+07	1.7869e+07	1.46388e+07	3.78601e+07	3.56187e+07	2.99494e+07	4.29818e+07	3.87179e+07	0.31	0.147952
NP-011548	C18 H34 O3	298.25	1.428	3.27716e+07	1.49961e+07	1.46527e+07	2.45032e+07	1.93905e+07	1.52062e+07	1.44468e+07	1.48586e+07	2.17613e+07	1.19518e+07	1.7732e+07	1.33776e+07	2.61182e+07	1.93905e+07	-0.13	0.495724
N-Phenylacetylglutamine	C13 H16 N2 O4	264.11	5.247	1.10167e+07	2.05803e+07	6.22506e+07	2.65766e+07	1.60703e+07	2.15303e+07	1.85184e+07	2.01974e+07	4.56192e+07	1.12109e+07	4.62778e+07	3.17352e+07	4.5402e+07	2.05803e+07	1.14	0.410058
N-Undecanoylglycine	C13 H25 N O3	243.183	1.994	4.01045e+06	2.79941e+06	6.79719e+06	1.90509e+06	3.4329e+06	154323	3.15972e+06	3.15972e+06	3.37897e+06	2.81894e+06	3.24757e+06	3.14561e+06	2.45925e+06	3.4329e+06	-0.13	0.531309
Oleic acid	C18 H34 O2	282.255	1.633	4.82015e+08	1.41386e+08	3.43066e+07	5.77083e+08	1.63633e+09	1.38054e+08	1.54989e+08	1.45531e+08	7.51628e+08	2.23694e+07	3.04732e+08	5.15274e+08	1.19969e+08	4.82015e+08	-0.66	0.681928
Oxalic acid	C2 H2 O4	89.9951	10.26	2.27027e+07	3.00536e+07	2.96278e+07	2.04553e+07	2.60708e+07	1.24643e+07	1.40131e+07	1.31614e+07	9.95962e+06	2.37025e+07	1.33401e+07	1.95132e+07	1.88439e+07	2.60708e+07	-0.47	0.0419928
Palmitoyl sphingomyelin	C39 H79 N2 O6 P	702.565	1.735	8.30911e+07	2.07868e+08	1.27871e+07	1.14951e+08	1.20059e+08	5.89369e+07	6.42501e+07	6.70062e+07	5.61886e+07	7.66475e+07	8.99996e+07	6.86045e+07	7.01322e+07	8.96422e+07	-0.58	0.992456
PC	C44 H78 N O8 P	779.543	1.381	2.82146e+07	4.03163e+07	4.72387e+07	4.08053e+07	1.38816e+07	2.35026e+07	1.91697e+07	1.94699e+07	2.32425e+07	1.90266e+07	2.60256e+07	2.55636e+07	4.66628e+07	6.2101e+07	-0.63	0.907075
p-Cresylsulfate	C7 H8 O4 S	188.014	1.823	3.66535e+07	6.31302e+07	9.97786e+07	5.62549e+08	9.31188e+07	8.70878e+07	1.3338e+08	1.0874e+08	3.61959e+08	1.12304e+08	3.54677e+08	6.50594e+08	2.94461e+08	9.31188e+07	1.93	0.0859142
Pentadecanoic acid	C15 H30 O2	242.224	1.333	2.29643e+07	1.15174e+07	1.25378e+07	1.55589e+07	1.51089e+07	1.12138e+07	1.01255e+07	1.07151e+07	1.21212e+07	1.14192e+07	1.79421e+07	8.01456e+06	6.90233e+06	1.51089e+07	-0.4	0.134154
Phenyl (2xi)-D-lyxo-hexopyranoside	C12 H16 O6	256.094	7.65	6.36893e+06	2.87955e+06	1.16548e+07	1.26996e+07	1.48541e+06	3.10061e+06	2.98816e+06	3.05067e+06	1.20647e+06	2.28256e+06	372398	8.09903e+06	2.86147e+06	6.36893e+06	-1.48	0.157048
Platelet-activating factor	C26 H54 N O7 P	523.363	2.011	2.91439e+08	3.38037e+08	4.50868e+08	2.22952e+08	2.7123e+08	1.44272e+08	2.21581e+08	1.8693e+08	1.76749e+08	3.21949e+08	3.54138e+08	2.83369e+08	3.15692e+08	5.11843e+08	0.14	0.418332
Pyrogallol-2-O-sulphate	C6 H6 O6 S	205.988	2.257	6.19992e+06	5.37702e+06	1.21728e+06	908657	5.60126e+06	4.3883e+06	3.88665e+06	4.1625e+06	1.99509e+06	3.90991e+07	8.68231e+06	4.7359e+06	3.15269e+06	5.37702e+06	-0.18	0.276128
Salicylic acid	C7 H6 O3	138.031	0.383	34802.2	33217.9	105583	40113.7	86312.1	2.62497e+06	2.62497e+06	13916.3	12020.8	11368	8593.88	33212.9	29606.5	40113.7	-1.74	0.012375
Stearic acid	C18 H36 O2	284.27	1.872	1.66744e+08	1.82323e+06	1.33525e+08	4.06789e+07	2.07378e+08	5.30068e+07	5.4188e+07	5.35476e+07	9.37518e+07	8.2141e+07	9.94418e+07	4.37743e+07	5.59802e+07	1.33525e+08	-0.7	0.721449
Sulfadimethoxine	C12 H14 N4 O4 S	310.073	1.74	5.36206e+07	4.33272e+07	6.35791e+07	6.16787e+07	5.82009e+07	4.18787e+07	4.39587e+07	4.28205e+07	7.50269e+07	7.17051e+07	6.22018e+07	4.96708e+07	4.13549e+07	5.82009e+07	0.1	0.706502
Taurine	C2 H7 N O3 S	125.014	8.585	7.25113e+06	1.13164e+07	1.26685e+07	9.04309e+06	5.47751e+06	6.97681e+06	7.43996e+06	7.05703e+06	7.34007e+06	9.26474e+06	1.17495e+07	1.19471e+07	1.61334e+07	2.07698e+07	0.4	0.0724933
Testosterone sulfate	C19 H28 O5 S	368.165	1.22	3.16884e+07	2.0876e+07	4.70448e+07	1.80187e+07	6.51669e+07	2.39851e+07	2.45223e+07	2.4228e+07	2.18433e+07	4.46519e+07	3.49041e+07	5.40071e+07	1.23998e+07	3.16884e+07	0.14	0.799171
Theophylline	C7 H8 N4 O2	180.064	2.011	8.60978e+07	4.99426e+06	5.49223e+06	1.56996e+06	1.68652e+06	1.10947e+07	1.28446e+07	1.18948e+07	1.35335e+06	7.56337e+06	1.40245e+07	2.24952e+07	5.93492e+06	4.99426e+06	0.6	0.804126
Threonine	C4 H9 N O3	119.058	8.378	2.84724e+07	3.00277e+07	5.2311e+07	3.0464e+07	3.66654e+07	1.86622e+07	2.06936e+07	1.95454e+07	4.11179e+07	2.82501e+07	2.30151e+07	2.88836e+07	2.9876e+07	3.0464e+07	-0.08	0.319755
thymol sulfate	C10 H14 O4 S	230.061	1.199	388441	2.35845e+06	1.43722e+06	770629	322158	8.21911e+06	6.80091e+06	7.57972e+06	115311	3.74105e+06	864804	7.04953e+07	5.42155e+06	770629	2.28	0.32943
trans-10-Heptadecenoic Acid	C17 H32 O2	268.239	1.26	6.46596e+07	9.16511e+06	1.9148e+07	5.242e+07	3.84636e+07	2.51216e+07	2.01662e+07	2.28595e+07	2.79417e+07	9.77024e+06	2.34058e+07	1.85492e+07	2.69886e+07	3.84636e+07	-0.72	0.370312
Uric acid	C5 H4 N4 O3	168.028	8.248	6.73348e+06	1.1252e+07	1.12903e+07	9.02379e+06	1.08611e+07	6.55461e+06	5.70686e+06	6.19194e+06	6.10143e+06	1.07472e+07	7.9006e+06	9.49507e+06	9.02416e+06	1.17497e+07	-0.19	0.975155
α-Linolenic acid	C18 H30 O2	278.224	1.286	2.56791e+08	2.2278e+07	4.01929e+07	4.63353e+08	1.43035e+08	1.10547e+08	9.62015e+07	1.03984e+08	7.13967e+07	3.33214e+07	4.80908e+07	8.53043e+07	6.41388e+07	1.43035e+08	-1.16	0.331858

## Sheet: C18 annotated metabolites 
Checked	Name	Formula	Molecular Weight	RT [min]	Metabolika Pathways	mzCloud Best Match	mzVault Best Match	MS2	Norm. Area: Gary_026_C_pos.raw (F1)	Norm. Area: Gary_080_C_pos.raw (F4)	Norm. Area: Gary_090_C_pos.raw (F5)	Norm. Area: Gary_113_C_pos.raw (F9)	Norm. Area: Gary_114_C_pos.raw (F10)	Norm. Area: QC_C_global_pos1.raw (F11)	Norm. Area: QC_C_global_pos2.raw (F12)	Norm. Area: QC_C_global_pos3.raw (F13)	Norm. Area: Gary_037_C_pos.raw (F2)	Norm. Area: Gary_075_C_pos.raw (F3)	Norm. Area: Gary_103_C_pos.raw (F6)	Norm. Area: Gary_107_C_pos.raw (F7)	Norm. Area: Gary_109_C_pos.raw (F8)	Group Area: Control	Group Area: Sample	Group CV [%]: Control	Group CV [%]: Sample	Ratio: (Sample) / (Control)	Log2 Fold Change: (Sample) / (Control)	P-value: (Sample) / (Control)
TRUE	TDIQ	C10 H11 N O2	177.078	1.175		89.9		DDA for preferred ion	1.69565e+06	1.36584e+06	1.3095e+06	1.75024e+06	1.41048e+06	1.32121e+06	1.36393e+06	1.34094e+06	2.4303e+06	2.51886e+06	2.617e+06	3.26617e+06	2.03249e+06	1.41048e+06	2.51886e+06	13.4011	17.358	1.786	0.84	0.000697781
TRUE	3-Buten-1-amine	C4 H9 N	71.0734	1.157				DDA for preferred ion	5.54931e+07	4.7685e+07	5.61494e+07	4.0096e+07	4.10041e+07	2.99817e+07	3.34088e+07	3.1512e+07	6.23751e+07	6.57906e+07	8.42424e+07	1.07373e+08	8.5139e+07	4.7685e+07	8.42424e+07	15.9074	22.2729	1.767	0.82	0.0036047
TRUE	O-ureido-D-serine	C4 H9 N3 O4	163.059	0.784				DDA for preferred ion	1.39984e+08	1.46354e+08	1.39126e+08	1.53331e+08	1.91764e+08	1.13382e+08	1.19638e+08	1.16121e+08	1.24149e+08	1.14258e+08	1.12986e+08	1.04444e+08	1.26021e+08	1.46354e+08	1.14258e+08	14.1519	7.58671	0.781	-0.36	0.00593808
TRUE	Thiamine	C12H18N4OS	266.117	1.531		79.5		DDA for preferred ion	92968.2	78696.9	88750.5	68689.6	71543.7	1.59171e+06	1.68425e+06	1.6335e+06	9.39469e+06	7.95404e+06	120230	1.06015e+07	5.94141e+06	78696.9	7.95404e+06	13.1748	60.5557	101.072	6.66	0.0110271
TRUE	3-(3,4-dihydroxyphenyl)propanoic acid	C9 H10 O4	164.047	1.55	Superpathway of scopolin and esculin biosynthesis;Anaerobic aromatic compound degradation (Thauera aromatica);Superpathway of aromatic amino acid biosynthesis;Superpathway of chorismate metabolism;Other	88.1		DDA for preferred ion	4.84871e+08	3.73566e+08	5.8989e+08	3.6871e+08	2.73619e+08	5.74604e+08	6.02632e+08	5.87351e+08	5.79602e+08	5.71988e+08	8.91342e+08	6.63265e+08	1.25632e+09	3.73566e+08	6.63265e+08	29.1116	36.5468	1.775	0.83	0.0140977
TRUE	Betaine	C5 H11 N O2	117.079	1.156	Superpathway of indole-3-acetate conjugate biosynthesis;Superpathway of L-lysine degradation;Arginine, ornithine and proline interconversion;Superpathway of jasmonoyl-amino acid conjugates biosynthesis;Superpathway of linamarin and lotaustralin biosynthesis;Superpathway of branched chain amino acid biosynthesis;Superpathway of L-alanine biosynthesis;Other	100	51.5	DDA for preferred ion	4.54289e+08	3.7555e+08	4.65136e+08	3.2689e+08	3.38638e+08	2.84514e+08	3.00052e+08	2.91669e+08	4.45486e+08	4.91183e+08	6.1626e+08	8.38434e+08	6.50891e+08	3.7555e+08	6.1626e+08	16.4228	25.3368	1.641	0.71	0.0154448
TRUE	Indole	C8 H7 N	117.057	6.34	Superpathway of aromatic amino acid biosynthesis;Superpathway of chorismate metabolism;Other			DDA for preferred ion	6.32793e+07	5.84312e+07	8.77362e+07	5.62682e+07	5.46838e+07	3.10993e+07	3.52857e+07	3.29334e+07	6.97996e+07	9.29639e+07	1.12779e+08	8.21805e+07	9.42911e+07	5.84312e+07	9.29639e+07	21.2471	17.6159	1.591	0.67	0.0181681
TRUE	1-[(3S)-3-(1,3-Benzoxazol-2-yl)-1-pyrrolidinyl]-3-methoxy-1-propanone	C15 H18 N2 O3	296.112	7.375		71.5		DDA for preferred ion	54384.3	50559.5	48212.4	52358.4	43237.7	747854	750372	749002	9.95363e+06	3.34165e+06	49429.2	3.81599e+06	783654	50559.5	3.34165e+06	8.62853	108.83	66.093	6.05	0.0228791
TRUE	1,5-Naphthalenediamine	C10 H10 N2	158.084	6.328		78.7		DDA for preferred ion	2.6983e+07	2.69597e+07	3.87788e+07	2.63066e+07	2.4885e+07	1.40522e+07	1.56297e+07	1.4749e+07	2.92942e+07	4.25571e+07	4.96432e+07	3.75572e+07	4.1221e+07	2.69597e+07	4.1221e+07	19.6389	18.5819	1.529	0.61	0.0235015
TRUE	16-Hydroxyhexadecanoic acid	C16 H32 O3	272.234	14.952		70.5		DDA for preferred ion	1.35735e+07	6.57241e+06	4.82651e+06	9.19839e+06	1.64639e+07	4.18681e+06	4.31844e+06	4.07991e+06	4.85789e+06	7.40388e+06	1.00156e+07	7.03342e+06	351572	9.19839e+06	7.03342e+06	47.7742	60.981	0.25	-2.01	0.0241
TRUE	2,4,6-Octatriyn-1-ol	C8 H6 O	118.042	1.561				DDA for preferred ion	7.97529e+07	5.16919e+07	9.83641e+07	6.32904e+07	4.5449e+07	8.26099e+07	8.3776e+07	8.31451e+07	8.71693e+07	8.8045e+07	1.47401e+08	9.25916e+07	1.98847e+08	6.32904e+07	9.25916e+07	31.8164	40.2593	1.463	0.55	0.0302847
TRUE	4-[(Z)-2-Aminovinyl]phenol	C8 H9 N O	135.068	1.509				DDA for preferred ion	4.98692e+07	2.28151e+07	1.11537e+08	7.09804e+07	5.01981e+07	1.03856e+08	1.10285e+08	1.06741e+08	1.0708e+08	1.08186e+08	2.23834e+08	7.17362e+07	2.35534e+08	5.01981e+07	1.08186e+08	54.004	50.2216	2.155	1.11	0.0306243
TRUE	6-Methylquinoline	C10 H9 N	143.073	6.339		92.4		DDA for preferred ion	3.66673e+07	3.35557e+07	4.84237e+07	3.06995e+07	3.33817e+07	1.83666e+07	1.9289e+07	1.87701e+07	3.97952e+07	5.22332e+07	6.14616e+07	4.48382e+07	4.42135e+07	3.35557e+07	4.48382e+07	19.0675	17.5378	1.336	0.42	0.031525
TRUE	6-Methylindole	C9 H9 N	131.073	6.34		97.4		DDA for preferred ion	2.07358e+07	1.74907e+07	2.84624e+07	1.78676e+07	1.83229e+07	1.0276e+07	1.10669e+07	1.06233e+07	2.15187e+07	3.18248e+07	3.45027e+07	2.64952e+07	2.63944e+07	1.83229e+07	2.64952e+07	22.2917	18.0855	1.446	0.53	0.0320671
TRUE	L-Tryptophan	C11 H12 N2 O2	204.086	6.34		99.9		DDA for preferred ion	1.12913e+09	9.6323e+08	1.48214e+09	9.54603e+08	1.02506e+09	5.65793e+08	6.09828e+08	5.85434e+08	1.14138e+09	1.55191e+09	1.79394e+09	1.37071e+09	1.51559e+09	1.02506e+09	1.51559e+09	19.7103	16.312	1.479	0.56	0.032283
TRUE	trans-3-Indoleacrylic acid	C11 H9 N O2	187.063	6.339		92.7		DDA for preferred ion	8.10402e+08	7.15279e+08	1.03719e+09	6.47866e+08	7.17592e+08	3.73557e+08	3.91188e+08	3.81218e+08	8.64838e+08	1.11734e+09	9.2533e+08	9.64252e+08	1.12803e+09	7.17592e+08	9.64252e+08	19.3504	11.7567	1.344	0.43	0.0369967
TRUE	Acetophenone	C8 H8 O	120.057	1.539	Anaerobic aromatic compound degradation (Thauera aromatica);Other	77.8		DDA for preferred ion	2.91415e+06	1.91695e+06	3.22682e+06	1.8233e+06	1.2605e+06	3.33992e+06	3.60777e+06	3.45967e+06	2.78669e+06	2.77932e+06	6.80614e+06	3.38256e+06	7.15713e+06	1.91695e+06	3.38256e+06	36.6302	48.1705	1.765	0.82	0.0372733
TRUE	Glycidyl methacrylate	C7 H10 O3	142.065	6.333		63.9		DDA for preferred ion	8.54732e+06	7.46762e+06	1.19506e+07	7.70409e+06	7.86457e+06	4.407e+06	4.79166e+06	4.57517e+06	9.7691e+06	1.2973e+07	1.00117e+07	1.16247e+07	1.10573e+07	7.86457e+06	1.10573e+07	21.3314	11.708	1.406	0.49	0.042517
TRUE	Genipin	C11 H14 O5	226.084	11.728				DDA for preferred ion	2.70053e+06	6.02576e+06	2.62569e+06	6.00586e+06	197646	1.11682e+06	1.11243e+06	1.15297e+06	492458	210094	65123.8	1.81007e+06	16080.3	2.70053e+06	210094	71.1562	143.669	0.078	-3.68	0.0434143
TRUE	Acetohydroxamic acid	C2 H5 N O2	75.0319	10.34	Superpathway of L-threonine metabolism;Superpathway of thiamine diphosphate biosynthesis II;Other	81.3		DDA for preferred ion	1.07705e+06	1.35838e+06	114853	84813.8	341971	754454	90215.1	90215.1	1.57219e+06	4.30267e+06	1.48948e+06	1.14673e+06	1.25588e+06	341971	1.48948e+06	98.2895	67.8037	4.356	2.12	0.0441431
TRUE	histidine	C6 H9 N3 O2	155.069	0.937	Other	80.6	68.7	DDA for preferred ion	6.89921e+06	7.19884e+06	7.98668e+06	5.74465e+06	7.02172e+06	8.43034e+06	8.0711e+06	8.27134e+06	6.31951e+06	9.60996e+06	8.80328e+06	9.04756e+06	9.11906e+06	7.02172e+06	9.04756e+06	11.556	15.1177	1.289	0.37	0.0625915
TRUE	Pulcherriminic acid	C12 H20 N2 O4	256.142	10.257				DDA for preferred ion	497785	314092	233481	1.40236e+06	5.30824e+06	492713	447045	535291	162884	270163	648701	80981.5	22205.5	497785	162884	138.693	104.765	0.327	-1.61	0.0661061
TRUE	3-tert-Butyladipic acid	C10 H18 O4	202.12	11.346		87.9		DDA for preferred ion	1.51216e+06	3.91428e+06	1.40803e+06	961336	4.53883e+06	903343	1.07487e+06	1.00935e+06	2.58318e+06	784066	670385	650023	226381	1.51216e+06	670385	66.2593	93.549	0.443	-1.17	0.0693965
TRUE	Valyl-4-hydroxyproline	C10 H18 N2 O4	230.127	0.967				DDA for preferred ion	9.00469e+06	9.77519e+06	1.1588e+07	9.19767e+06	1.02289e+07	4.87989e+06	5.56063e+06	5.18799e+06	9.17951e+06	4.08766e+06	6.22434e+06	6.6671e+06	9.61308e+06	9.77519e+06	6.6671e+06	10.351	31.7613	0.682	-0.55	0.07253
TRUE	L(-)-Pipecolinic acid	C6 H11 N O2	129.079	1.173	Superpathway of L-lysine degradation	98.1		DDA for preferred ion	4.1021e+07	4.73324e+07	5.78941e+07	2.91114e+07	3.84994e+07	2.16133e+07	2.21974e+07	2.18813e+07	3.02745e+07	2.74085e+07	2.08589e+07	3.99064e+07	3.55499e+07	4.1021e+07	3.02745e+07	25.0015	23.864	0.738	-0.44	0.0747495
TRUE	4-Indolecarbaldehyde	C9 H7 N O	145.052	6.339		94.8		DDA for preferred ion	5.64478e+07	5.13325e+07	7.67599e+07	4.87649e+07	4.89367e+07	3.05577e+07	3.10988e+07	3.0798e+07	6.0026e+07	8.15168e+07	6.28021e+07	6.81794e+07	7.19441e+07	5.13325e+07	6.81794e+07	20.852	12.25	1.328	0.41	0.0777041
TRUE	Maculosin	C14 H16 N2 O3	260.117	7.259				DDA for preferred ion	3.22327e+07	1.19591e+07	2.57795e+07	1.10673e+07	1.59139e+07	1.16888e+07	1.25098e+07	1.2062e+07	3.35196e+07	2.93592e+07	4.56629e+07	1.8059e+07	3.02897e+07	1.59139e+07	3.02897e+07	47.7093	31.521	1.903	0.93	0.0786971
TRUE	Quinoline	C9 H7 N	129.151	20.818		81.2	67.9	DDA for preferred ion	7.34278e+08	7.31028e+08	7.23672e+08	8.63093e+08	7.95556e+08	8.02119e+08	7.54523e+08	7.79955e+08	5.89137e+08	5.99114e+08	7.06558e+08	7.14124e+08	7.81796e+08	7.34278e+08	7.06558e+08	7.75886	12.1182	0.962	-0.06	0.0844445
TRUE	N-({(2R,4S,5R)-5-[6-(3,4-Dimethoxyphenyl)-2-methyl-4-pyrimidinyl]-1-azabicyclo[2.2.2]oct-2-yl}methyl)cyclobutanecarboxamide	C26 H34 N4 O3	450.261	13.877		76.2		DDA for preferred ion	1.60635e+07	1.3068e+07	3.23877e+06	7.12711e+06	1.94507e+06	2.40583e+06	2.31205e+06	2.36185e+06	713746	1.72112e+06	5.81836e+06	1.65562e+06	24692.2	7.12711e+06	1.65562e+06	73.9763	113.481	0.232	-2.11	0.0902239
TRUE	ZINGEROL	C11 H16 O3	196.11	12.109				DDA for preferred ion	1.85802e+08	1.68275e+08	1.55826e+08	2.21001e+08	1.62097e+07	5.60503e+07	5.60709e+07	5.47528e+07	2.04331e+07	1.59783e+07	6.52962e+06	1.73634e+08	196584	1.68275e+08	1.59783e+07	52.4716	168.972	0.095	-3.4	0.0905874
TRUE	Hippuric acid	C9 H9 N O3	179.058	8.195	Other	96.9		DDA for preferred ion	1.42995e+07	9.50418e+06	1.97977e+07	4.15521e+06	2.54355e+07	1.03535e+07	8.07083e+06	9.33642e+06	4.49785e+07	2.17947e+07	1.15779e+07	3.95371e+07	3.07031e+07	1.42995e+07	3.07031e+07	57.111	45.2114	2.147	1.1	0.0910425
TRUE	CMPF	C12 H16 O5	240.099	12.109		98.2		DDA for preferred ion	6.77113e+08	5.92063e+08	5.6428e+08	8.10126e+08	6.03306e+07	2.08392e+08	2.08585e+08	2.00492e+08	7.55832e+07	5.9967e+07	2.50873e+07	6.23171e+08	738233	5.92063e+08	5.9967e+07	52.7215	167.158	0.101	-3.3	0.0915193
TRUE	[Similar to: NP-003432; ΔMass: -43.9877 Da]	C12 H28 N6 O8	384.196	16.27				DDA for preferred ion	4.03846e+06	951223	1.2428e+06	947836	2.34112e+06	684318	645571	780053	1.28739e+06	517727	1.18603e+06	675621	95524.2	1.2428e+06	675621	69.4991	65.3331	0.544	-0.88	0.0958541
TRUE	N-(2-Furylmethyl)-3-[(2S,5aS,8aR)-1-methyl-5-oxodecahydropyrrolo[3,2-E][1,4]diazepin-2-yl]propanamide	C16 H24 N4 O3	356.165	15.543		78.2		DDA for preferred ion	1.34418e+07	737595	912885	3.2319e+06	7.01719e+06	1.07295e+06	988178	1.13254e+06	1.05261e+06	481935	2.23709e+06	920861	27072.5	3.2319e+06	920861	105.013	87.6614	0.285	-1.81	0.101242
TRUE	Citral	C10 H16 O	152.12	12.109				DDA for preferred ion	2.08193e+07	1.88838e+07	1.7743e+07	2.46503e+07	1.72319e+06	6.16448e+06	6.29622e+06	6.14877e+06	2.38079e+06	1.8199e+06	693507	2.02228e+07	14305.3	1.88838e+07	1.8199e+06	52.5408	170.018	0.096	-3.38	0.101361
TRUE	10-Undecenoic acid	C11 H20 O2	184.146	12.391				DDA for preferred ion	3.24142e+06	1.974e+07	1.70157e+06	3.05355e+06	7.35813e+06	2.32141e+06	2.42436e+06	2.26699e+06	3.31296e+06	675553	1.60918e+06	3.11373e+06	55658.6	3.24142e+06	1.60918e+06	105.71	82.3884	0.496	-1.01	0.102439
TRUE	Palmitic acid	C16 H32 O2	256.239	15.542	Other	94.2		DDA for preferred ion	3.47176e+06	566314	725396	1.39899e+06	1.94569e+06	657944	618469	673191	727401	417461	1.01813e+06	694752	56815.9	1.39899e+06	694752	72.274	62.2662	0.497	-1.01	0.103265
TRUE	2-(8-Hydroxy-4a,8-dimethyldecahydro-2-naphthalenyl)acrylic acid	C15 H24 O3	234.161	13.933	Other	99.6		DDA for preferred ion	9.30168e+06	8.78624e+06	8.5552e+06	8.50123e+06	8.2658e+06	8.39539e+06	8.46433e+06	8.60336e+06	8.34406e+06	8.40521e+06	8.34169e+06	8.5394e+06	7.71675e+06	8.5552e+06	8.34406e+06	4.52311	3.86006	0.975	-0.04	0.106785
TRUE	DMBA	C20 H16	256.126	10.185				DDA for preferred ion	435386	317614	202915	1.21076e+06	4.66726e+06	390942	462044	423328	206589	237167	630612	71341.5	158511	435386	206589	138.048	82.8064	0.474	-1.08	0.1085
TRUE	Bilirubin	C33 H36 N4 O6	584.262	11.68		71.7		DDA for preferred ion	1.39428e+07	2.16442e+06	2.7036e+06	5.30813e+06	4.37742e+06	1.69247e+06	1.6543e+06	1.62118e+06	1.38239e+06	1.14911e+06	2.89047e+06	1.4162e+06	13262.3	4.37742e+06	1.38239e+06	83.8387	74.8121	0.316	-1.66	0.109616
TRUE	1,7-Dihydroxy-6,6-dimethyl-3,5,5a,6,7,8,9a,9b-octahydronaphtho[1,2-c]furan-9(1H)-one	C14 H20 O4	252.135	12.217				DDA for preferred ion	9.58727e+06	4.5716e+06	1.68169e+06	773163	1.92374e+06	1.30399e+06	1.22924e+06	1.28571e+06	1.26333e+06	867877	1.13566e+06	1.29305e+06	26743.4	1.92374e+06	1.13566e+06	96.5129	57.2737	0.59	-0.76	0.117634
TRUE	5α-Dihydrotestosterone glucuronide	C25 H38 O8	466.255	12.358		84.5		DDA for preferred ion	5.23198e+06	5.69279e+06	2.94228e+06	4.79733e+06	7.01017e+06	1.94452e+06	2.27979e+06	1.66147e+06	1.22705e+06	3.00845e+06	2.45335e+06	1.91542e+06	25274.7	5.23198e+06	1.91542e+06	28.8178	67.0148	0.366	-1.45	0.118992
TRUE	1,6-anhydro-b-D-Glucose	C6 H10 O5	162.053	10.413	Superpathway of nicotinate degradation;Superpathway of butirocin biosynthesis;Kanamycin biosynthesis;Superpathway of neomycin biosynthesis			DDA for preferred ion	183795	1.09895e+06	9.19333e+06	209300	2.25326e+06	314125	314125	348968	394004	227711	570988	118162	100977	1.09895e+06	227711	146.386	70.5229	0.207	-2.27	0.126858
TRUE	3-Hydroxy-3-(2,3,4-trimethoxyphenyl)propanoic acid	C12 H16 O6	256.094	10.565				DDA for preferred ion	1.0734e+08	4.62873e+07	1.78247e+08	2.26031e+08	2.1076e+07	4.88675e+07	4.63769e+07	4.7997e+07	2.07915e+07	3.33411e+07	6.72289e+06	1.39756e+08	318395	1.0734e+08	2.07915e+07	74.6974	142.115	0.194	-2.37	0.12986
TRUE	Benzenol	C6 H6 O	94.0416	3.086	Anaerobic aromatic compound degradation (Thauera aromatica)			DDA for preferred ion	2.23283e+07	1.97111e+07	1.62072e+07	1.52718e+07	1.25684e+07	9.71373e+06	8.13614e+06	9.01072e+06	2.02407e+07	2.25448e+07	1.88127e+07	1.92876e+07	2.15746e+07	1.62072e+07	2.02407e+07	22.2607	7.607	1.249	0.32	0.130764
TRUE	Tetradecanedioic acid	C14 H26 O4	258.182	12.804		78		DDA for preferred ion	4.35103e+06	3.11688e+06	1.0306e+06	3.05159e+06	5.20634e+06	1.59203e+06	1.56515e+06	1.51662e+06	1.23774e+06	1.98762e+06	3.86329e+06	1.14702e+06	431025	3.11688e+06	1.23774e+06	47.1117	75.6996	0.397	-1.33	0.132181
TRUE	zinniol	C15 H22 O4	266.151	12.493				DDA for preferred ion	1.87212e+06	935082	355026	2.0631e+06	4.56855e+06	782964	713474	749975	237886	1.03779e+06	1.20084e+06	485877	12693.3	1.87212e+06	485877	82.5142	85.7623	0.26	-1.95	0.134344
TRUE	guaietolin	C11 H16 O4	212.104	10.565	Other			DDA for preferred ion	2.55214e+07	1.08767e+07	4.17785e+07	5.30294e+07	4.78077e+06	1.16137e+07	1.08151e+07	1.13906e+07	4.55257e+06	7.48377e+06	1.43837e+06	3.3528e+07	41548.2	2.55214e+07	4.55257e+06	74.7125	146.53	0.178	-2.49	0.135865
TRUE	NP-020632	C16 H20 O4	298.113	16.209		94.4		DDA for preferred ion	5.48699e+06	2.27233e+06	997579	5.70578e+06	1.85924e+06	897900	1.07175e+06	974240	718271	1.55798e+06	2.32034e+06	1.32693e+06	1.6353e+06	2.27233e+06	1.55798e+06	66.7599	38.2142	0.686	-0.54	0.149187
TRUE	Hostmaniane	C13 H18 O5	254.115	11.742				DDA for preferred ion	4.38481e+06	7.22561e+06	2.92144e+06	9.16151e+06	2.55598e+06	2.00014e+06	1.99771e+06	1.94828e+06	2.10505e+06	1.55834e+06	1.59666e+06	3.38525e+06	12874.7	4.38481e+06	1.59666e+06	54.4051	69.9946	0.364	-1.46	0.149518
TRUE	ET8750000	C4 H7 N	69.0577	0.984	Superpathway of linamarin and lotaustralin biosynthesis;Other			DDA for preferred ion	1.04457e+07	2.5528e+07	1.33279e+07	8.62894e+06	7.20881e+06	9.68252e+06	9.98024e+06	9.81588e+06	2.36778e+07	1.48693e+07	2.34487e+07	1.56956e+07	1.33254e+07	1.04457e+07	1.56956e+07	56.435	27.2858	1.503	0.59	0.150291
TRUE	GABA	C4 H9 N O2	104.047	2.155		88.3		DDA for preferred ion	1.4626e+08	8.53058e+07	6.18718e+07	8.95214e+07	2.29936e+08	2.97942e+07	3.34251e+07	2.59444e+07	5.23842e+07	6.29093e+07	1.01087e+08	8.38879e+07	7.07142e+06	8.95214e+07	6.29093e+07	55.1099	58.1811	0.703	-0.51	0.152425
TRUE	(+/-)-Camphoric acid	C10 H16 O4	200.105	11.148				DDA for preferred ion	1.91599e+06	2.03812e+06	641297	1.17482e+06	5.991e+06	940797	867038	901126	949183	1.32797e+06	1.45067e+06	487536	34625.9	1.91599e+06	949183	89.7892	69.4845	0.495	-1.01	0.156489
TRUE	1-{[(3R,4S)-3-({5-[4-(2-Methyl-2-propanyl)phenyl]-1,2-oxazol-3-yl}methyl)-4-piperidinyl]acetyl}-4-piperidinecarboxamide	C27 H38 N4 O3	512.297	12.306		79.9		DDA for preferred ion	9.36381e+06	7.68728e+06	4.53722e+06	1.33449e+07	2.13142e+07	4.18117e+06	4.45867e+06	4.07827e+06	2.14331e+06	5.65478e+06	7.51931e+06	5.03588e+06	39389.5	9.36381e+06	5.03588e+06	57.4355	72.837	0.538	-0.89	0.156999
TRUE	Oleic acid	C18 H34 O2	282.255	15.603	Other	99.1		DDA for preferred ion	1.79945e+07	948729	1.02889e+06	1.1417e+07	8.17636e+06	2.64214e+06	2.66801e+06	2.43048e+06	2.80158e+06	707910	2.93423e+06	2.52805e+06	64857.5	8.17636e+06	2.52805e+06	91.5388	73.3144	0.309	-1.69	0.160166
TRUE	Docosahexaenoic acid	C22 H32 O2	328.239	14.943		83.9		DDA for preferred ion	9.03723e+06	994633	1.17889e+06	3.73562e+06	1.45206e+06	1.11175e+06	1.10132e+06	1.03073e+06	953028	605602	1.45319e+06	1.56572e+06	10326.1	1.45206e+06	953028	103.772	69.5415	0.656	-0.61	0.160918
TRUE	Traumatic Acid	C12 H20 O4	228.136	11.904			65.4	DDA for preferred ion	3.83517e+06	1.48329e+07	4.21017e+06	2.881e+06	1.07193e+07	2.48679e+06	2.57851e+06	2.52378e+06	3.02913e+06	1.61336e+06	3.61792e+06	3.50245e+06	19547.6	4.21017e+06	3.02913e+06	71.7201	64.9509	0.719	-0.47	0.161192
TRUE	1-(5-Hydroxy-3a,4-dimethyl-3a,4,5,6,7,7a-hexahydro-1H-inden-2-yl)ethanone	C13 H20 O2	208.146	12.846				DDA for preferred ion	2.15891e+07	2.17529e+07	1.83172e+07	2.01334e+07	2.25556e+07	2.37745e+07	2.24158e+07	2.22181e+07	2.22724e+07	2.23011e+07	2.17803e+07	2.2551e+07	2.1981e+07	2.15891e+07	2.22724e+07	8.01704	1.35317	1.032	0.04	0.161427
TRUE	Linoleic acid	C18 H32 O2	280.239	15.16	Other	97.7		DDA for preferred ion	1.03572e+07	745863	981876	6.50145e+06	9.46374e+06	2.08093e+06	1.90975e+06	2.03986e+06	2.07359e+06	810540	1.84115e+06	1.90811e+06	15890	6.50145e+06	1.84115e+06	81.3255	66.6784	0.283	-1.82	0.16609
TRUE	4-[(2-Isopropyl-5-methylcyclohexyl)oxy]-4-oxobutanoic acid	C14 H24 O4	256.167	12.563				DDA for preferred ion	4.4603e+06	5.72876e+06	1.09383e+06	4.39706e+06	6.52589e+06	1.44888e+06	1.53727e+06	1.418e+06	1.28288e+06	2.01795e+06	4.72704e+06	909754	14537.3	4.4603e+06	1.28288e+06	46.7062	100.155	0.288	-1.8	0.170123
TRUE	3-(1-cyano-1,2-dihydroisoquinolin-2-yl)-3-oxopropyl propionate	C16 H16 N2 O3	284.115	16.272		77.6		DDA for preferred ion	3.40972e+06	1.82466e+06	766221	5.92523e+06	1.53566e+06	1.09274e+06	1.10293e+06	1.10512e+06	373738	1.32121e+06	2.38883e+06	1.03493e+06	12337.3	1.82466e+06	1.03493e+06	76.0454	89.8078	0.567	-0.82	0.171397
TRUE	Embelin	C17 H26 O4	294.182	12.787				DDA for preferred ion	8.323e+06	7.32195e+06	7.72471e+06	7.5886e+06	8.15567e+06	8.22549e+06	8.22951e+06	8.11212e+06	7.94026e+06	8.10346e+06	7.91107e+06	8.23609e+06	8.59301e+06	7.72471e+06	8.10346e+06	5.25638	3.39465	1.049	0.07	0.172793
TRUE	9(S)-HpOTrE	C18 H30 O4	310.214	13.409	Other			DDA for preferred ion	4.91983e+06	2.85568e+06	1.68571e+06	4.74952e+06	8.45447e+06	1.60149e+06	1.52959e+06	1.54087e+06	1.95025e+06	2.19225e+06	3.54072e+06	906707	12090.8	4.74952e+06	1.95025e+06	56.7756	77.8184	0.411	-1.28	0.173268
TRUE	1-{[(2R,3S,4R,5S)-3,4-Dihydroxy-5-{2-[4-(2-methoxyphenyl)-1-piperazinyl]-2-oxoethyl}tetrahydro-2-furanyl]methyl}-3-isopropylurea	C22 H34 N4 O6	486.23	10.359		87		DDA for preferred ion	58598.3	77818	42162.2	4.55638e+06	6.18723e+06	558518	546928	526495	154160	36252.3	42060.3	128731	16403.4	77818	42060.3	135.791	81.5493	0.54	-0.89	0.177301
TRUE	Fraxin	C16 H18 O10	370.089	10.702				DDA for preferred ion	5.4188e+06	1.24886e+06	113635	504669	242775	503397	491357	472613	70668	1.2665e+06	648169	32772.9	17013.1	504669	70668	148.179	134.688	0.14	-2.84	0.178293
TRUE	2-Phenylethyl D-glucopyranoside	C14 H20 O6	284.125	11.249				DDA for preferred ion	1.39071e+06	1.38652e+06	1.75665e+06	2.63806e+06	7.05733e+06	1.28518e+06	1.26006e+06	1.24708e+06	1.50402e+06	1.45611e+06	983907	1.85903e+06	44374.2	1.75665e+06	1.45611e+06	84.6496	60.0055	0.829	-0.27	0.179711
TRUE	L-Phenylalanine	C9 H11 N O2	165.079	3.085	Superpathway of indole-3-acetate conjugate biosynthesis;Superpathway of ergotamine biosynthesis;Superpathway of jasmonoyl-amino acid conjugates biosynthesis;Superpathway of scopolin and esculin biosynthesis;Anaerobic aromatic compound degradation (Thauera aromatica);Superpathway of aromatic amino acid biosynthesis;Superpathway of chorismate metabolism;Other	100		DDA for preferred ion	2.36596e+09	1.82252e+09	1.63243e+09	1.41297e+09	1.63511e+09	9.66188e+08	8.52313e+08	9.14837e+08	1.93528e+09	2.27044e+09	2.5377e+09	1.65492e+09	2.00717e+09	1.63511e+09	2.00717e+09	20.3745	16.1652	1.228	0.3	0.182681
TRUE	(2E)-3-(3-Hydroxyphenyl)acrylaldehyde	C9 H8 O2	148.052	3.085	Superpathway of scopolin and esculin biosynthesis;Other			DDA for preferred ion	2.39328e+09	1.84267e+09	1.65036e+09	1.42794e+09	1.65611e+09	9.75934e+08	8.61794e+08	9.24466e+08	1.95777e+09	2.29216e+09	2.56421e+09	1.67487e+09	2.03003e+09	1.65611e+09	2.03003e+09	20.3876	16.0877	1.226	0.29	0.183056
TRUE	6,7-Dimethoxy-1-phenyl-3,4-dihydroisoquinoline	C17 H17 N O2	267.126	8.074		86.1		DDA for preferred ion	28943	29627.3	31179.2	1.23223e+08	1.42851e+08	1.35922e+07	1.33459e+07	1.34808e+07	30831.7	37987.8	29718.7	30927.9	33831.5	31179.2	30927.9	137.473	10.2415	0.992	-0.01	0.186631
TRUE	[Similar to: NP-004270; ΔMass: -218.1156 Da]	C28 H60 N2 O6 P2 S	614.366	12.235				DDA for preferred ion	6.17537e+06	7.12047e+06	2.71019e+06	4.75531e+06	4.07476e+06	2.14682e+06	2.1808e+06	2.04169e+06	3.02243e+06	1.41108e+06	5.49331e+06	1.95044e+06	26252.4	4.75531e+06	1.95044e+06	34.9156	86.0036	0.41	-1.29	0.18671
TRUE	Acetyl-β-methylcholine	C8 H17 N O2	159.126	1.138		65.5		DDA for preferred ion	2.14214e+07	5.97415e+07	4.13231e+07	5.80345e+07	2.61466e+07	2.74972e+07	2.80949e+07	2.77714e+07	5.53627e+07	6.72505e+07	8.43977e+07	3.92854e+07	4.11954e+07	4.13231e+07	5.53627e+07	42.6813	32.7772	1.34	0.42	0.18679
TRUE	Androsterone sulfate	C19 H30 O5 S	370.181	16.068				DDA for preferred ion	1.83162e+08	1.01925e+08	1.30042e+08	1.72727e+08	1.62384e+08	4.93644e+07	4.80231e+07	5.50394e+07	3.95011e+07	8.6352e+07	8.33129e+07	1.06663e+08	239177	1.62384e+08	8.33129e+07	22.3018	67.8359	0.513	-0.96	0.190127
TRUE	6-(4-methoxybenzyl)-3-methyl-5,6,7,8-tetrahydroquinoline	C18 H21 N O	267.163	9.741		87.3		DDA for preferred ion	32184	30504.2	30702.8	4.63758e+06	7.35368e+06	587524	570027	579572	32538	34409.5	34251.3	37288.5	32049.9	32184	34251.3	140.885	6.0314	1.064	0.09	0.19377
TRUE	1,3,3-Trimethyl-2-oxabicyclo[2.2.2]oct-6-yl hexopyranoside	C16 H28 O7	332.183	12.015				DDA for preferred ion	527837	289709	9.92564e+06	1.45245e+06	5.13196e+06	1.25292e+06	1.29398e+06	1.248e+06	70285.7	1.01973e+06	520009	3.93109e+06	27406.2	1.45245e+06	520009	118.342	145.946	0.358	-1.48	0.196631
TRUE	Naphthalen-2-amine	C10 H9 N	143.073	3.075				DDA for preferred ion	1.24454e+07	1.14788e+07	1.02257e+07	8.38693e+06	9.46862e+06	5.81695e+06	4.78613e+06	5.35133e+06	1.15723e+07	1.31563e+07	1.54258e+07	9.46603e+06	1.11407e+07	1.02257e+07	1.15723e+07	15.4264	18.5377	1.132	0.18	0.197219
TRUE	Traumatic Acid	C12 H20 O4	228.136	12.635				DDA for preferred ion	65914.2	1.41737e+06	3.20847e+06	1.54029e+06	1.19196e+06	695714	669018	670974	94954.8	18056.4	1.31829e+06	1.63073e+06	62242.1	1.41737e+06	94954.8	75.8811	125.458	0.067	-3.9	0.201175
TRUE	NP-001596	C16 H30 O4	286.214	13.422		97.5		DDA for preferred ion	3.13527e+06	2.43799e+06	236434	1.30719e+06	4.60588e+06	871183	903816	895095	345737	1.2676e+06	2.21383e+06	519937	174343	2.43799e+06	519937	71.5865	93.1704	0.213	-2.23	0.201535
TRUE	DL-α-Aminocaprylic acid	C8 H17 N O2	159.125	8.295		76.2		DDA for preferred ion	2.00319e+06	1.0159e+07	4.65478e+06	8.27066e+06	9.43389e+06	2.79127e+06	2.51634e+06	2.66468e+06	2.14747e+06	3.14727e+06	2.99352e+06	5.92296e+06	5.02966e+06	8.27066e+06	3.14727e+06	50.1417	40.7056	0.381	-1.39	0.204229
TRUE	2-Isopropylmalic acid	C7 H12 O5	176.068	7.769	Other	61.2		DDA for preferred ion	151600	5.29046e+06	513939	2.21096e+06	49181.5	347965	314538	367911	42610.1	77543.3	80988.9	2.30449e+06	22815	513939	77543.3	134.936	198.908	0.151	-2.73	0.205507
TRUE	(+)-10-Deoxymethynolide	C17 H28 O4	296.198	13.157				DDA for preferred ion	375044	160044	4.33201e+06	88194.6	288117	228611	198928	246387	161363	241844	238005	141705	18717.7	288117	161363	175.344	56.7213	0.56	-0.84	0.212802
TRUE	4-Indolecarbaldehyde	C9 H7 N O	145.053	10.527		96.8		DDA for preferred ion	4.23281e+06	7.84559e+06	1.00241e+07	6.08201e+06	4.21811e+06	2.96384e+06	2.59485e+06	2.85621e+06	1.17001e+06	4.70296e+06	5.11998e+06	5.45688e+06	21674	6.08201e+06	4.70296e+06	38.3837	76.2171	0.773	-0.37	0.213185
TRUE	(+/-)9-HpODE	C18 H32 O4	312.229	13.696	Other	73.3		DDA for preferred ion	1.6901e+07	1.63557e+07	4.28517e+06	1.70045e+07	3.08565e+07	7.26579e+06	7.01881e+06	6.88591e+06	6.53007e+06	1.09452e+07	1.8445e+07	4.78254e+06	97590.4	1.6901e+07	6.53007e+06	55.0817	85.0372	0.386	-1.37	0.220264
TRUE	2-(2-Carboxyethyl)-4-methyl-5-pentyl-3-furoic acid	C14 H20 O5	268.13	12.842				DDA for preferred ion	9.33627e+07	6.01569e+07	6.91812e+07	6.01995e+07	1.11963e+08	3.51635e+07	3.41256e+07	3.41373e+07	3.74197e+07	3.59831e+07	5.12746e+07	7.24456e+07	251546	6.91812e+07	3.74197e+07	28.9983	66.7981	0.541	-0.89	0.22177
TRUE	5,6-Indolinediol	C8 H9 N O2	151.063	8.869	Superpathway of betalain biosynthesis;Superpathway avenacin A biosynthesis			DDA for preferred ion	143008	143223	2.15007e+08	2.81483e+07	140480	1.36538e+07	1.23783e+07	1.34975e+07	713812	141088	194382	123658	75529.7	143223	141088	192.434	105.291	0.985	-0.02	0.223362
TRUE	Gabapentin	C9 H17 N O2	171.125	6.808		99.9		DDA for preferred ion	534335	502585	732498	1.54402e+08	272949	1.75998e+08	1.91489e+08	1.83028e+08	277024	200486	369801	429674	210000	534335	277024	219.958	33.7026	0.518	-0.95	0.223473
TRUE	2-(4-chlorophenyl)-4-(methylthio)-6-(4-pyridyl)pyridine	C17 H13 Cl N2 S	312.05	11.285		71.9		DDA for preferred ion	1.21071e+07	1.21969e+07	1.13267e+07	1.13523e+07	1.17888e+07	6.19803e+06	5.80312e+06	6.02178e+06	1.24242e+07	1.02847e+07	1.14796e+07	1.13597e+07	1.0197e+07	1.17888e+07	1.13597e+07	3.47141	8.30949	0.964	-0.05	0.224045
TRUE	LysoPC(18:3(9Z,12Z,15Z))	C26 H48 N O7 P	517.315	13.436				DDA for preferred ion	7.47562e+06	1.0696e+07	4.01826e+06	6.92608e+06	1.1899e+07	3.5859e+06	3.19883e+06	3.41281e+06	2.25596e+06	5.74717e+06	3.25762e+06	1.19241e+07	5.45965e+06	7.47562e+06	5.45965e+06	38.3312	65.6736	0.73	-0.45	0.225807
TRUE	(�)-Methyl Jasmonate	C13 H20 O3	224.141	12.842				DDA for preferred ion	1.69327e+07	1.11109e+07	1.24132e+07	1.06987e+07	1.99672e+07	6.12518e+06	6.0193e+06	5.95671e+06	6.79007e+06	6.58978e+06	8.8607e+06	1.31581e+07	33690.6	1.24132e+07	6.79007e+06	28.4957	66.9693	0.547	-0.87	0.226984
TRUE	Pivagabine	C9 H17 N O3	187.12	1.128	Biotin biosynthesis II;Other			DDA for preferred ion	867720	5.0377e+06	5.57938e+06	5.39515e+06	9.08635e+06	2.00824e+06	1.83254e+06	1.93243e+06	8.3311e+06	7.28529e+06	4.98761e+06	7.17318e+06	1.0171e+07	5.39515e+06	7.28529e+06	56.206	24.8686	1.35	0.43	0.227654
TRUE	6-Gingerol	C17 H26 O4	294.182	13.119		60.9	87.6	DDA for preferred ion	6.48868e+06	6.13014e+06	6.21194e+06	6.3323e+06	6.71153e+06	6.67436e+06	6.87686e+06	6.27472e+06	6.31546e+06	6.9543e+06	6.17744e+06	6.70594e+06	7.12932e+06	6.3323e+06	6.70594e+06	3.63289	6.1046	1.059	0.08	0.228852
TRUE	Candesartan	C24 H20 N6 O3	440.167	11.223	Other	68.4		DDA for preferred ion	716276	1.25547e+06	747994	1.62028e+06	6.02485e+06	907218	934601	867024	1.13068e+06	1.84397e+06	929049	395763	17788	1.25547e+06	929049	108.101	81.2974	0.74	-0.43	0.229087
TRUE	lysophosphatidylethanolamine (22:6(4Z,7Z,10Z,13Z,16Z,19Z)/0:0)	C27 H44 N O7 P	525.284	13.649				DDA for preferred ion	4.92558e+07	4.44645e+07	2.26641e+07	2.65777e+07	1.52957e+07	1.17496e+07	1.10204e+07	1.08787e+07	1.0457e+07	1.3346e+07	2.56224e+07	3.04187e+07	109080	2.65777e+07	1.3346e+07	46.0047	76.0005	0.502	-0.99	0.229293
TRUE	NP-018660	C13 H22 O3	226.156	11.977		96.5		DDA for preferred ion	2.70298e+06	2.95125e+06	3.07827e+06	3.09173e+06	2.89556e+06	3.59054e+06	3.51891e+06	3.43916e+06	3.51414e+06	3.16567e+06	2.83727e+06	2.81811e+06	4.21553e+06	2.95125e+06	3.16567e+06	5.37993	17.537	1.073	0.1	0.236423
TRUE	3-Methoxyphenylacetic acid	C9 H10 O3	166.063	9.701	Other	97.3		DDA for preferred ion	5.69327e+06	2.77976e+07	4.57797e+06	3.6841e+06	1.03962e+07	5.77194e+06	5.24695e+06	5.90112e+06	4.33901e+06	6.73464e+06	5.35819e+06	4.07419e+06	27896.5	5.69327e+06	4.33901e+06	96.3363	61.0741	0.762	-0.39	0.240855
TRUE	Trigonelline	C7 H7 N O2	137.047	0.997	Anaerobic aromatic compound degradation (Thauera aromatica);Superpathway of aromatic amino acid biosynthesis;Superpathway of chorismate metabolism;Other	98.9	61.7	DDA for preferred ion	4.35415e+07	8.50308e+06	7.2504e+06	4.75745e+06	2.025e+07	2.44411e+07	2.54971e+07	2.49312e+07	2.00706e+07	6.14076e+07	1.80435e+07	7.28563e+06	5.45231e+07	8.50308e+06	2.00706e+07	95.2687	74.6336	2.36	1.24	0.242106
TRUE	Vitamin B6	C8 H11 N O3	168.97	0.779			90.3	DDA for preferred ion	4.82874e+07	5.54206e+07	5.22658e+07	4.39992e+07	5.17867e+07	3.30442e+07	3.11049e+07	3.21771e+07	3.65598e+07	3.91255e+07	5.51137e+07	4.30345e+07	5.24781e+07	5.17867e+07	4.30345e+07	8.65871	18.0665	0.831	-0.27	0.242607
TRUE	N3,N4-Dimethyl-L-arginine	C8 H18 N4 O2	202.139	0.999		87.7		DDA for preferred ion	1.13957e+07	1.12391e+07	9.75116e+06	1.036e+07	1.41654e+07	7.09023e+06	7.46374e+06	7.25709e+06	1.32882e+07	1.33749e+07	1.19853e+07	1.14829e+07	1.18618e+07	1.12391e+07	1.19853e+07	14.8785	7.03384	1.066	0.09	0.242782
TRUE	Uric acid	C5 H4 N4 O3	168.028	1.178	Caffeine degradation IV (bacteria, via demethylation and oxidation);Other	98.4		DDA for preferred ion	9.46453e+07	1.37469e+08	1.29038e+08	1.43434e+08	1.68062e+08	8.70638e+07	7.81287e+07	8.30786e+07	1.09369e+08	9.74316e+07	1.17432e+08	9.83886e+07	1.51123e+08	1.37469e+08	1.09369e+08	19.7832	19.1266	0.796	-0.33	0.245459
TRUE	δ-Valerolactam	C5 H9 N O	99.0682	3.455	Superpathway of linamarin and lotaustralin biosynthesis	98.6		DDA for preferred ion	1.60532e+08	3.07406e+07	4.16406e+07	8.56191e+07	1.04422e+07	2.11123e+07	1.96793e+07	2.04705e+07	3.51421e+07	4.68323e+07	1.18563e+07	1.05146e+07	2.88816e+07	4.16406e+07	2.88816e+07	90.6981	58.2508	0.694	-0.53	0.254772
TRUE	N-(3-Cyano-4,5-dimethyl-2-thienyl)-2-(4-phenylpiperazino)acetamide	C19 H22 N4 O S	354.152	9.183		74.8		DDA for preferred ion	83595.4	414254	77346.2	4.63225e+06	2.67923e+07	1.70786e+06	1.69297e+06	1.78817e+06	385353	43686.6	47509	2.48365e+06	25341.2	414254	47509	180.65	178.404	0.115	-3.12	0.257611
TRUE	2-[(11Z,14Z)-icosadienoyl]-sn-glycero-3-phosphoethanolamine	C25 H48 N O7 P	505.316	13.819				DDA for preferred ion	7.5002e+07	1.06032e+08	4.85668e+07	3.63006e+07	1.29635e+08	3.77683e+07	3.39241e+07	3.44652e+07	3.36754e+07	4.81792e+07	5.06434e+07	7.50586e+07	266427	7.5002e+07	4.81792e+07	49.2026	66.0614	0.642	-0.64	0.25823
TRUE	marmesin	C14 H14 O4	246.088	11.839				DDA for preferred ion	108321	3.79614e+07	87054.6	3.97604e+07	24064.6	4.19001e+06	4.19279e+06	4.32478e+06	24212.3	22814.5	5.74777e+06	29133.8	25196	108321	25196	136.349	218.763	0.233	-2.1	0.258521
TRUE	gamma aminobutyric acid	C4 H9 N O2	103.063	0.953	Other		79	DDA for preferred ion	1.55412e+07	1.37456e+07	2.21314e+07	1.0864e+07	2.5441e+07	1.58091e+07	1.5297e+07	1.55699e+07	1.66807e+07	1.26446e+07	1.19294e+07	1.43812e+07	1.26791e+07	1.55412e+07	1.26791e+07	34.4905	13.9987	0.816	-0.29	0.263319
TRUE	Estrone	C18 H22 O2	270.157	11.023		72.7		DDA for preferred ion	2.01467e+06	3.00916e+06	1.3021e+06	3.78512e+06	8.49328e+06	1.63339e+06	1.63294e+06	1.64097e+06	1.50106e+06	1.45391e+06	2.46003e+06	3.8326e+06	12969.7	3.00916e+06	1.50106e+06	76.0724	76.147	0.499	-1	0.263955
TRUE	2-((4-Nitrophenoxy)methyl)oxirane	C9 H9 N O4	195.053	8.862	Superpathway of betalain biosynthesis			DDA for preferred ion	394444	116247	6.90935e+08	457336	291045	3.29812e+07	3.19633e+07	3.2413e+07	117057	487531	385118	102171	62039.4	394444	117057	223.098	83.2603	0.297	-1.75	0.267047
TRUE	(2R)-3-Hydroxy-2-[(9Z,12E)-9,12-octadecadienoyloxy]propyl 2-(trimethylammonio)ethyl phosphate	C26 H50 N O7 P	519.331	13.746				DDA for preferred ion	1.13346e+08	1.30901e+08	5.84953e+07	6.02412e+07	1.69147e+08	3.83626e+07	3.62794e+07	3.73942e+07	4.04139e+07	5.6939e+07	6.53463e+07	8.87454e+07	1.21914e+08	1.13346e+08	6.53463e+07	44.5978	42.375	0.577	-0.79	0.268574
TRUE	5-hydroxyisouric acid	C5 H4 N4 O4	184.023	1.223	Other			DDA for preferred ion	3.66215e+06	3.9629e+06	3.98672e+06	6.45965e+06	6.77753e+06	3.37497e+06	3.0024e+06	3.49649e+06	4.79879e+06	3.64011e+06	3.73228e+06	3.70925e+06	117572	3.98672e+06	3.70925e+06	30.479	55.8952	0.93	-0.1	0.274332
TRUE	1-Stearoyl-2-hydroxy-sn-glycero-3-PE	C23 H48 N O7 P	481.315	14.278				DDA for preferred ion	2.40998e+08	1.74603e+08	1.44601e+08	1.61994e+08	2.15438e+08	9.09761e+07	7.85892e+07	1.00413e+08	9.99373e+07	1.64417e+08	1.62293e+08	1.51177e+08	1.12925e+06	1.74603e+08	1.51177e+08	21.1627	59.7992	0.866	-0.21	0.274928
TRUE	D-Pantethine	C22 H42 N4 O8 S2	554.253	12.254		87.7		DDA for preferred ion	26111.2	35341.6	34923.5	63596.4	4.38761e+07	2.03527e+06	2.08008e+06	2.0791e+06	26476.5	27037.3	29358.7	26365.5	21700.4	35341.6	26476.5	222.591	10.6352	0.749	-0.42	0.277051
TRUE	4-Cyano-N-({(1S,4S,6S)-6-isopropyl-3-methyl-4-[2-(4-methyl-1-piperazinyl)-2-oxoethyl]-2-cyclohexen-1-yl}methyl)benzamide	C26 H36 N4 O2	472.25	10.199		87.5		DDA for preferred ion	83098.9	128847	39761.8	7.24505e+06	3.35492e+06	641049	629974	631224	599067	89600.2	40157	231706	13720.8	128847	89600.2	146.104	123.749	0.695	-0.52	0.277186
TRUE	1-{[(3R,4S)-3-({5-[4-(2-Methyl-2-propanyl)phenyl]-1,2-oxazol-3-yl}methyl)-4-piperidinyl]acetyl}-4-piperidinecarboxamide	C27 H38 N4 O3	512.297	11.686		78.1		DDA for preferred ion	405591	56640.7	111288	2.83074e+06	5.09513e+06	494480	553020	474055	570660	257866	197682	145970	17946.7	405591	197682	130.571	86.5027	0.487	-1.04	0.278425
TRUE	Valine	C5 H11 N O2	117.079	1.713	Superpathway of indole-3-acetate conjugate biosynthesis;Superpathway of L-lysine degradation;Arginine, ornithine and proline interconversion;Superpathway of jasmonoyl-amino acid conjugates biosynthesis;Superpathway of linamarin and lotaustralin biosynthesis;Superpathway of branched chain amino acid biosynthesis;Superpathway of L-alanine biosynthesis;Other	98.5		DDA for preferred ion	1.24197e+06	934225	1.2594e+06	122139	4.25241e+06	3.86137e+06	3.86137e+06	1.75864e+06	853742	2.61202e+07	1.35715e+06	2.05255e+06	1.53986e+06	1.24197e+06	1.53986e+06	100.714	172.926	1.24	0.31	0.27966
TRUE	2-[(11Z,14Z)-icosadienoyl]-sn-glycero-3-phosphoethanolamine	C25 H48 N O7 P	505.316	13.98				DDA for preferred ion	3.4031e+08	4.14117e+08	2.54394e+08	2.70165e+08	3.77073e+08	1.73815e+08	1.77641e+08	1.80219e+08	1.99219e+08	2.49606e+08	2.65891e+08	3.41339e+08	2.95908e+06	3.4031e+08	2.49606e+08	20.6363	60.1434	0.733	-0.45	0.280719
TRUE	4,4'-Dihydroxybiphenyl	C12 H10 O2	186.067	11.842		97		DDA for preferred ion	163014	4.87902e+07	111463	5.11697e+07	48780	5.3136e+06	5.2516e+06	5.5306e+06	48961.4	70716.3	7.33054e+06	58960.8	42642.3	163014	58960.8	136.26	215.418	0.362	-1.47	0.2923
TRUE	Dodecanedioic acid	C12 H22 O4	230.151	12.085		76.5		DDA for preferred ion	6.58833e+06	1.43017e+06	5.13371e+06	2.31875e+06	2.167e+07	2.865e+06	2.78697e+06	2.81355e+06	3.34159e+06	2.07022e+06	3.50427e+06	6.71087e+06	166370	5.13371e+06	3.34159e+06	110.784	75.7662	0.651	-0.62	0.292764
TRUE	6-Isopropyl-3-methylene-4-nitrocyclohexene	C10 H15 N O2	181.11	12.439				DDA for preferred ion	3.77742e+06	1.8045e+06	2.62493e+06	2.27786e+06	2.31711e+06	1.36791e+06	1.23917e+06	1.33317e+06	2.24211e+06	3.25567e+06	2.11352e+06	975787	14751.5	2.31711e+06	2.11352e+06	28.9371	72.6442	0.912	-0.13	0.293271
TRUE	4-[(2-Isopropyl-5-methylcyclohexyl)oxy]-4-oxobutanoic acid	C14 H24 O4	256.167	12.469				DDA for preferred ion	2.39333e+06	1.93605e+06	4.27717e+06	4.47082e+06	6.95565e+06	1.53872e+06	1.55816e+06	1.68362e+06	929780	1.46848e+06	6.81771e+06	5.41257e+06	16660.6	4.27717e+06	1.46848e+06	49.7228	102.283	0.343	-1.54	0.294008
TRUE	5-[({(2R,4S,5R)-5-[1-Methyl-3-(2-thienyl)-1H-pyrazol-5-yl]-1-azabicyclo[2.2.2]oct-2-yl}methyl)amino]-5-oxopentanoic acid	C21 H28 N4 O3 S	398.178	9.642		73.4		DDA for preferred ion	35439.7	290897	39630.8	4.79593e+06	2.23813e+07	1.42888e+06	1.40075e+06	1.52858e+06	227482	36299.2	71592.4	930352	19067.3	290897	71592.4	175.131	149.965	0.246	-2.02	0.296922
TRUE	1-Palmitoyl-2-hydroxy-sn-glycero-3-PE	C21 H44 N O7 P	453.284	14.073				DDA for preferred ion	3.96196e+07	4.73452e+07	2.28706e+07	3.58819e+07	1.8861e+07	1.45076e+07	1.37005e+07	1.46186e+07	1.58081e+07	2.84929e+07	2.82178e+07	3.18721e+07	188818	3.58819e+07	2.82178e+07	35.9594	62.633	0.786	-0.35	0.297794
TRUE	Diethyl 2,4,6-trimethyl-1,4-dihydropyridine-3,5-dicarboxylate	C14 H21 N O4	289.132	4.317		66.1		DDA for preferred ion	568533	1.09484e+06	4.43776e+06	3.15565e+06	1.00631e+06	1.38616e+06	1.34262e+06	1.36611e+06	9.61751e+06	3.7056e+06	1.05894e+06	1.9265e+06	2.23115e+06	1.09484e+06	2.23115e+06	81.2303	92.7349	2.038	1.03	0.304777
TRUE	5-amino-1-phenyl-1H-pyrazole-4-carbonitrile	C10 H8 N4	184.073	9.751	Other	83.9		DDA for preferred ion	1.23009e+07	3.51831e+07	1.35879e+07	1.20452e+07	2.11669e+07	9.82385e+06	9.07953e+06	9.96369e+06	1.42263e+07	1.43451e+07	1.47802e+07	1.32958e+07	56352.7	1.35879e+07	1.42263e+07	52.2984	55.828	1.047	0.07	0.308231
TRUE	5-Aminonorleucine	C6 H14 N2 O2	146.105	0.939	Superpathway of L-lysine degradation;Biotin biosynthesis II;Other			DDA for preferred ion	5.59217e+06	4.52726e+06	4.16329e+06	4.67908e+06	6.6448e+06	5.52369e+06	5.70955e+06	5.60829e+06	3.86379e+06	6.08153e+06	5.38044e+06	6.88811e+06	9.9935e+06	4.67908e+06	6.08153e+06	19.5482	35.3297	1.3	0.38	0.309906
TRUE	L-Kynurenine	C10 H12 N2 O3	208.081	2.743		92	81.8	DDA for preferred ion	2.73735e+07	4.32834e+07	4.55471e+07	3.38403e+07	3.26541e+07	1.80703e+07	1.81293e+07	1.80965e+07	4.61488e+07	3.1256e+07	4.00408e+07	4.48959e+07	4.35676e+07	3.38403e+07	4.35676e+07	20.888	14.5685	1.287	0.36	0.312078
TRUE	1-Linoleoyl-2-Hydroxy-sn-glycero-3-PC	C26 H50 N O7 P	519.331	13.908				DDA for preferred ion	4.66216e+08	6.73416e+08	3.66179e+08	3.87337e+08	5.70063e+08	2.21316e+08	2.30943e+08	2.25649e+08	2.70192e+08	3.21105e+08	3.77203e+08	5.91971e+08	4.89585e+08	4.66216e+08	3.77203e+08	26.1636	31.7935	0.809	-0.31	0.312375
TRUE	N'2-(2,5-Dichlorophenyl)tetrahydrothiophene-2-carbohydrazide	C11 H12 Cl2 N2 O S	290.004	22.128		90.2		DDA for preferred ion	3.46182e+07	3.27603e+07	3.09976e+07	2.6632e+07	3.3066e+07	2.08185e+07	2.217e+07	2.1615e+07	2.96703e+07	2.75491e+07	3.79285e+07	2.6224e+07	9.35237e+06	3.27603e+07	2.75491e+07	9.70391	39.8982	0.841	-0.25	0.313458
TRUE	Ethylvanillin isobutyrate	C13 H16 O4	236.104	11.523	Other			DDA for preferred ion	3.19803e+08	62053.9	163488	91440.2	87597.6	1.72799e+07	1.73372e+07	1.76982e+07	70011.9	182130	65682.6	51588.8	50285.4	91440.2	65682.6	223.254	66.1907	0.718	-0.48	0.315936
TRUE	1-Stearoyl-2-hydroxy-sn-glycero-3-PE	C23 H48 N O7 P	481.315	14.61				DDA for preferred ion	6.69338e+08	8.27062e+08	6.26257e+08	6.89259e+08	5.878e+08	4.47741e+08	4.03233e+08	4.37142e+08	4.6212e+08	6.32435e+08	6.22852e+08	7.14549e+08	8.15162e+06	6.69338e+08	6.22852e+08	13.402	58.0742	0.931	-0.1	0.321124
TRUE	1-Stearoyl-2-hydroxy-sn-glycero-3-PE	C23 H48 N O7 P	481.315	20.944				DDA for preferred ion	2.54479e+07	2.29865e+07	1.43382e+07	2.47365e+07	1.72661e+07	1.10192e+07	1.078e+07	1.06494e+07	1.18918e+07	1.74706e+07	1.76694e+07	2.81915e+07	181182	2.29865e+07	1.74706e+07	23.3788	67.6606	0.76	-0.4	0.322833
TRUE	1-linoleoyl-sn-glycero-3-phosphoethanolamine	C23 H44 N O7 P	477.284	13.725				DDA for preferred ion	8.03336e+07	1.41854e+08	2.80163e+07	3.92913e+07	8.51867e+07	3.66895e+07	3.52225e+07	3.44424e+07	3.40398e+07	6.14416e+07	6.70188e+07	6.65778e+07	451576	8.03336e+07	6.14416e+07	59.9926	62.7708	0.765	-0.39	0.326804
TRUE	(2S)-2-Amino-8-oxodecanoic acid	C10 H19 N O3	201.136	11.653				DDA for preferred ion	1.31046e+06	1.3648e+06	1.23122e+06	1.96207e+06	2.45868e+06	905700	896844	899639	1.08965e+06	647256	1.52202e+06	3.32305e+06	12538.2	1.3648e+06	1.08965e+06	31.8028	94.9131	0.798	-0.32	0.327018
TRUE	Uric acid	C5 H4 N4 O3	168.028	1.223	Other	93.4	86	DDA for preferred ion	7.9987e+07	8.51934e+07	8.32884e+07	1.15446e+08	1.12578e+08	5.66929e+07	5.27251e+07	5.50226e+07	9.51997e+07	6.9386e+07	9.21266e+07	8.91336e+07	1.50929e+06	8.51934e+07	8.91336e+07	18.0633	56.5827	1.046	0.07	0.329682
TRUE	Sulfadimethoxine	C12 H14 N4 O4 S	310.073	11.355		99.5		DDA for preferred ion	3.08533e+07	3.56839e+07	2.76737e+07	3.79915e+07	3.43035e+07	1.45232e+07	1.75714e+07	1.57737e+07	3.29252e+07	2.65715e+07	3.13531e+07	2.74476e+07	117404	3.43035e+07	2.74476e+07	12.2294	56.7327	0.8	-0.32	0.331521
TRUE	DL-Ornithine	C5 H12 N2 O2	132.09	0.809	Arginine, ornithine and proline interconversion;Superpathway of L-citrulline metabolism;Other			DDA for preferred ion	6.76853e+06	3.41654e+06	6.46525e+06	5.06914e+06	6.84071e+06	5.72773e+06	6.27524e+06	5.97065e+06	9.45832e+06	8.795e+06	6.07023e+06	4.31715e+06	6.435e+06	6.46525e+06	6.435e+06	25.7298	29.94	0.995	-0.01	0.333246
TRUE	N1-(4-Hydroxy-6-methylquinazolin-2-yl)-2,2-dimethylpropanamide	C14 H17 N3 O2	259.137	10.859		81.3		DDA for preferred ion	27735.9	27616.3	26700.4	27694.7	26786.6	1.25926e+06	1.36819e+06	1.30831e+06	28508.6	30612.7	35695	3.11733e+07	29419.6	27616.3	30612.7	1.89295	222.497	1.109	0.15	0.336976
TRUE	Dodecanedioic acid	C12 H22 O4	230.151	12.156		88.7		DDA for preferred ion	1.10666e+07	8.50142e+06	3.38819e+06	6.42786e+06	1.11985e+07	4.67957e+06	4.75284e+06	4.43149e+06	1.01053e+07	6.58007e+06	8.58408e+06	3.33027e+06	1.04069e+06	8.50142e+06	6.58007e+06	40.6571	62.8713	0.774	-0.37	0.337196
TRUE	5-Methoxyindoleacetic acid	C11 H11 N O3	205.073	10.846	Other	91		DDA for preferred ion	1.38621e+06	221540	4.5098e+06	1.73595e+06	7.06348e+06	1.14285e+06	1.15043e+06	1.13446e+06	2.729e+06	1.11172e+06	1.20945e+06	1.07582e+06	13638.1	1.73595e+06	1.11172e+06	92.878	79.0067	0.64	-0.64	0.338401
TRUE	MFCD00871942	C19 H26 O8	382.162	12.473	Other			DDA for preferred ion	2.39196e+08	99753.6	95651.3	117511	82527.8	1.15959e+07	1.09785e+07	1.19684e+07	86872.1	81469.7	90175	79902.4	92062.5	99753.6	86872.1	223.145	6.16255	0.871	-0.2	0.339441
TRUE	3-[(1E)-1-Buten-1-yl]-1-oxo-1H-isochromen-7-yl hexopyranosiduronic acid	C19 H20 O9	392.11	11.032				DDA for preferred ion	59242.5	2.26964e+07	53589.2	6.42232e+07	51799.1	4.98018e+06	4.92033e+06	4.8289e+06	50898.6	52446	4.62431e+06	50500.6	27035.1	59242.5	50898.6	160.431	213.088	0.859	-0.22	0.342456
TRUE	N-[1-(4-methoxy-2-oxo-2H-pyran-6-yl)-2-methylbutyl]acetamide	C13 H19 N O4	275.118	1.739		69		DDA for preferred ion	1.7546e+06	2.37702e+06	6.44156e+06	3.6816e+06	1.70404e+06	1.73959e+06	2.06187e+06	1.88343e+06	2.92023e+06	3.21273e+06	4.16377e+06	2.54442e+06	9.66002e+06	2.37702e+06	3.21273e+06	62.1572	65.4635	1.352	0.43	0.343744
TRUE	NP-018716	C11 H20 O4	216.136	11.803		74.1		DDA for preferred ion	3.59575e+06	3.71076e+06	2.92444e+06	2.79723e+06	2.69059e+06	2.28071e+06	2.14179e+06	2.4316e+06	3.7603e+06	2.91689e+06	3.00438e+06	2.51805e+06	1.47299e+06	2.92444e+06	2.91689e+06	15.0827	30.5777	0.997	0	0.348092
TRUE	L-(-)-Methionine	C5 H11 N O2 S	149.051	1.302	Biotin biosynthesis II;Superpathway of thiamine diphosphate biosynthesis II;Other	97.5		DDA for preferred ion	1.89333e+07	2.1774e+07	2.82106e+07	9.18818e+06	2.06969e+07	1.10104e+07	1.0476e+07	1.07563e+07	1.71793e+07	1.99978e+07	3.88359e+06	3.3507e+06	3.61271e+07	2.06969e+07	1.71793e+07	34.7667	83.8239	0.83	-0.27	0.34866
TRUE	Trifluoroacetic acid	C2 H F3 O2	113.993	0.93				DDA for preferred ion	2.2366e+07	2.33728e+07	2.73519e+07	2.19042e+07	2.40209e+07	5.10153e+07	4.627e+07	3.77056e+07	2.64394e+07	2.19568e+07	2.17419e+07	2.30395e+07	1.62447e+06	2.33728e+07	2.19568e+07	9.03434	52.0663	0.939	-0.09	0.358309
TRUE	tovophyllin B	C28 H28 O6	460.187	12.514				DDA for preferred ion	18199.3	4.17787e+06	16237.3	7.57323e+06	16073	430994	457719	401741	15641.8	15164.9	1.03256e+06	14994.9	11951.7	18199.3	15164.9	145.155	208.802	0.833	-0.26	0.36283
TRUE	Arachidonic acid	C20 H32 O2	304.24	15.057	Other	73.9		DDA for preferred ion	3.53772e+06	861260	827544	2.51136e+06	2.44466e+06	940424	951446	926879	1.66255e+06	1.37217e+06	1.8941e+06	1.68272e+06	9046.49	2.44466e+06	1.66255e+06	57.5189	57.2641	0.68	-0.56	0.363046
TRUE	2-Hydroxy-3-methylbutyric acid	C5 H10 O3	118.063	5.102				DDA for preferred ion	1.90299e+07	4.79034e+07	3.61559e+07	1.31372e+07	1.60126e+07	1.15354e+07	1.6628e+07	1.08368e+07	2.56789e+07	4.91396e+06	2.7115e+07	6.16475e+07	23279.7	1.90299e+07	2.56789e+07	56.5792	101.927	1.349	0.43	0.369763
TRUE	(-)-Camphanic acid	C10 H14 O4	198.089	10.552	Other	87.3		DDA for preferred ion	6.37766e+06	3.74303e+06	253311	6.5015e+06	5.80594e+06	2.28024e+06	2.1862e+06	2.13669e+06	1.68041e+06	3.24034e+06	4.18174e+06	2.01134e+06	11105.5	5.80594e+06	2.01134e+06	58.155	71.4289	0.346	-1.53	0.370549
TRUE	L-Proline	C5 H9 N O2	115.063	0.984	Arginine, ornithine and proline interconversion;Superpathway of ergotamine biosynthesis;Superpathway of L-citrulline metabolism;Other	100	91.2	DDA for preferred ion	3.04627e+08	7.2773e+08	4.36474e+08	2.64879e+08	2.7256e+08	4.06956e+08	3.92736e+08	4.00222e+08	5.61349e+08	3.84328e+08	6.00555e+08	4.21324e+08	3.61903e+08	3.04627e+08	4.21324e+08	48.6334	23.192	1.383	0.47	0.372887
TRUE	Deoxycholic acid	C24 H40 O4	392.292	14.884		77.9		DDA for preferred ion	7.03079e+06	601586	1.90592e+06	577898	3.93866e+06	1.00031e+06	1.04183e+06	975126	2.12009e+06	1.59403e+06	1.77883e+06	1.29844e+06	8173.8	1.90592e+06	1.59403e+06	97.0446	59.7298	0.836	-0.26	0.375528
TRUE	CMPF	C12 H16 O5	240.099	11.397				DDA for preferred ion	1.74042e+06	3.24569e+06	669045	1.39092e+06	2.56456e+06	1.03231e+06	997051	1.03518e+06	492553	2.20642e+06	4.29893e+06	1.22304e+06	18562.4	1.74042e+06	1.22304e+06	52.3495	102.938	0.703	-0.51	0.376629
TRUE	5-Hexyl-2-oxotetrahydro-3-furancarboxylic acid	C11 H18 O4	214.12	11.46				DDA for preferred ion	4.42025e+06	4.05621e+06	2.36308e+06	5.22697e+06	4.94751e+06	2.20276e+06	2.10973e+06	2.21048e+06	2.08558e+06	4.88226e+06	6.47873e+06	3.74102e+06	79265.3	4.42025e+06	3.74102e+06	26.7529	71.7132	0.846	-0.24	0.377099
TRUE	Deoxycholic acid	C24 H40 O4	392.292	14.795		77.9		DDA for preferred ion	1.2272e+07	377775	1.46846e+06	452699	4.66702e+06	864288	926517	873043	1.92582e+06	1.2434e+06	1.55753e+06	1.33232e+06	10290.4	1.46846e+06	1.33232e+06	130.514	59.5268	0.907	-0.14	0.379328
TRUE	DL-Glutamine	C5 H10 N2 O3	146.069	0.951	Superpathway of indole-3-acetate conjugate biosynthesis;Superpathway of jasmonoyl-amino acid conjugates biosynthesis;Superpathway of L-citrulline metabolism;Superpathway of aromatic amino acid biosynthesis;Superpathway of chorismate metabolism;Superpathway of NAD biosynthesis in eukaryotes;Other	99.3		DDA for preferred ion	1.45188e+08	2.05603e+08	1.13232e+08	1.31566e+08	1.35151e+08	1.2645e+08	1.26608e+08	1.26522e+08	1.03827e+08	1.17271e+08	1.68751e+08	1.09871e+08	1.43018e+08	1.35151e+08	1.17271e+08	24.0771	20.9922	0.868	-0.2	0.381224
TRUE	N,N'-Di(2,3-butadien-1-yl)-1,4-butanediamine	C12 H20 N2	192.163	11.522				DDA for preferred ion	798655	4918.18	4628.74	5286.07	4358.76	3536.73	51802.7	58765.6	5600.91	5386.96	5333.66	5129.65	3328.89	4918.18	5333.66	217.048	18.6625	1.084	0.12	0.382765
TRUE	3-[(1E)-1-Buten-1-yl]-5,6-dihydroxy-1H-isochromen-1-one	C13 H12 O4	232.073	11.854				DDA for preferred ion	38749.1	29238	25065.1	31818.5	26443.5	1.76674e+06	1.77785e+06	1.74919e+06	26779.4	38229	36675.3	3.62677e+07	19121.5	29238	36675.3	17.8781	222.679	1.254	0.33	0.384003
TRUE	(2S,3R,4S,5S,6R)-3,4,5-trihydroxy-6-(hydroxymethyl)oxan-2-yl (2E)-3-phenylprop-2-enoate	C15 H18 O7	332.09	8.562		69.8		DDA for preferred ion	78431.7	157913	50650.1	1.00945e+06	7.06277e+06	501387	531765	514858	112069	56307.5	53454.6	951622	110159	157913	110159	181.82	151.712	0.698	-0.52	0.392188
TRUE	4359	C18 H25 N O2	287.19	11.123				DDA for preferred ion	1.20154e+07	6.14542e+06	4.71427e+06	2.38539e+07	2.03641e+07	7.00071e+06	7.62503e+06	7.28602e+06	2.23435e+07	1.11168e+07	1.36647e+07	1.62203e+07	1.49039e+07	1.20154e+07	1.49039e+07	63.2097	26.7642	1.24	0.31	0.394716
TRUE	Tremetone	C13 H14 O2	202.099	11.842				DDA for preferred ion	23859.7	2.07527e+07	41938.5	2.34266e+07	24808.1	2.40669e+06	2.36147e+06	2.4953e+06	25501.8	44533.2	3.13477e+06	30465.3	21818.6	41938.5	30465.3	136.881	213.114	0.726	-0.46	0.396454
TRUE	5-amino-1-phenyl-1H-pyrazole-4-carbonitrile	C10 H8 N4	184.074	10.192		96.7		DDA for preferred ion	34876.6	36694.8	33902.4	36299.7	8.9829e+07	4.34034e+06	4.15269e+06	4.25493e+06	40206.9	38545	38563.8	40706.8	34883.6	36299.7	38563.8	223.166	5.91542	1.062	0.09	0.397543
TRUE	Tetradecanedioic acid	C14 H26 O4	258.182	12.692		77.3		DDA for preferred ion	3.87293e+06	990575	5.1288e+06	3.37958e+06	1.50087e+07	2.37018e+06	2.31246e+06	2.04712e+06	1.92547e+06	5.0563e+06	8.36887e+06	2.24589e+06	104867	3.87293e+06	2.24589e+06	95.6383	91.1998	0.58	-0.79	0.399874
TRUE	Glycocholic acid	C26 H43 N O6	465.308	12.223		92.4		DDA for preferred ion	5.77484e+06	1.97131e+08	4.98731e+06	1.21455e+07	5.43974e+06	1.67758e+07	1.6534e+07	1.62635e+07	1.22673e+07	1.04879e+07	2.18462e+07	6.20925e+06	115872	5.77484e+06	1.04879e+07	188.579	78.7903	1.816	0.86	0.400674
TRUE	4-Methylumbelliferone	C10 H8 O3	175.963	0.858			84.4	DDA for preferred ion	5.80875e+06	6.77996e+06	9.50072e+06	5.46536e+06	9.7477e+06	9.24596e+06	9.90994e+06	9.58088e+06	1.05221e+07	6.63796e+06	7.06665e+06	5.74508e+06	836404	6.77996e+06	6.63796e+06	27.2777	56.5656	0.979	-0.03	0.401577
TRUE	1-arachidonoyl-sn-glycero-3-phosphocholine	C28 H50 N O7 P	543.332	13.84				DDA for preferred ion	1.1253e+08	1.19835e+08	1.05292e+08	1.3643e+08	1.0854e+08	4.69354e+07	4.62306e+07	4.66182e+07	9.31094e+07	6.97797e+07	9.48058e+07	1.29522e+08	1.41884e+08	1.1253e+08	9.48058e+07	10.6243	27.7296	0.842	-0.25	0.401616
TRUE	11-beta-Hydroxyandrosterone-3-glucuronide	C25 H38 O9	482.25	11.641				DDA for preferred ion	7.42821e+06	1.13383e+06	4.88162e+06	5.32025e+06	4.19204e+06	2.68845e+06	2.58176e+06	2.69442e+06	2.56405e+06	4.50485e+06	3.4937e+06	6.21073e+06	40557.2	4.88162e+06	3.4937e+06	49.6408	68.3108	0.716	-0.48	0.402221
TRUE	1,11-Undecanedicarboxylic acid	C13 H24 O4	244.167	12.485			63.7	DDA for preferred ion	3.41654e+06	3.5752e+06	2.9125e+06	2.54696e+06	3.26646e+06	2.44989e+06	2.336e+06	2.53401e+06	3.47745e+06	2.79282e+06	3.43371e+06	2.67555e+06	1.85052e+06	3.26646e+06	2.79282e+06	13.1667	23.3534	0.855	-0.23	0.402307
TRUE	1581740	C12 H13 N O4	235.084	12.303				DDA for preferred ion	16083.3	15344	16207.4	16645.3	16958.6	1.68792e+06	1.75937e+06	1.54881e+06	14726.6	15350.9	3.5259e+07	15893.2	12382.2	16207.4	15350.9	3.77996	223.145	0.947	-0.08	0.405929
TRUE	2-Phenylphenol	C12 H10 O	170.073	12.514		98.6		DDA for preferred ion	39981	4.35655e+07	47668.3	7.62249e+07	34619.8	6.4713e+06	6.08538e+06	6.49806e+06	37278.5	38464.1	1.38043e+07	33279.2	26389.6	47668.3	37278.5	144.929	220.892	0.782	-0.35	0.409145
TRUE	5-Ethylcyclohexane-1,3-dione	C8 H12 O2	140.084	9.751		92.9		DDA for preferred ion	2.34814e+06	2.62218e+06	3.14562e+06	2.77724e+06	3.85551e+06	1.50225e+06	1.37546e+06	1.47064e+06	3.40212e+06	2.70189e+06	3.31235e+06	3.30257e+06	19385.7	2.77724e+06	3.30257e+06	19.7514	56.5438	1.189	0.25	0.412726
TRUE	Choline	C5 H13 N O	103.099	0.933		96.8		DDA for preferred ion	3.02703e+08	3.27343e+08	3.31757e+08	3.06758e+08	3.65941e+08	2.12965e+08	2.16736e+08	2.14685e+08	2.79717e+08	4.60413e+08	4.08694e+08	3.60408e+08	3.01728e+08	3.27343e+08	3.60408e+08	7.70735	20.6015	1.101	0.14	0.412892
TRUE	Astragalus polyphenols	C20 H22 O9	406.125	11.894				DDA for preferred ion	46782.6	5.41567e+07	48479.2	6.76842e+07	51698.9	7.60049e+06	6.15269e+06	9.27812e+06	45857.2	44318.3	1.34922e+07	57089.5	35946.9	51698.9	45857.2	138.055	219.862	0.887	-0.17	0.419936
TRUE	Indole-3-lactic acid	C11 H11 N O3	205.073	10.28	Other	88.8		DDA for preferred ion	1.66126e+07	2.40525e+07	2.94234e+07	1.54957e+07	1.50166e+07	1.13589e+07	1.116e+07	1.1257e+07	2.07891e+07	2.1141e+07	2.45191e+07	2.1084e+07	65793	1.66126e+07	2.1084e+07	31.6052	56.3702	1.269	0.34	0.421936
TRUE	?-Hydroxyisobutyric acid	C4 H8 O3	104.047	1.722				DDA for preferred ion	4.40218e+06	975554	2.50077e+06	1.48196e+06	2.83034e+07	2.65165e+06	2.29963e+06	4.75935e+06	3.53972e+06	2.70008e+06	1.67625e+06	2.982e+06	501670	2.50077e+06	2.70008e+06	155.121	52.7384	1.08	0.11	0.422304
TRUE	8-Hydroxyoctanoic acid	C8 H16 O3	160.11	11.73				DDA for preferred ion	3.53776e+06	3.86294e+06	2.65365e+06	3.3751e+06	4.59547e+06	2.02054e+06	1.98118e+06	2.05421e+06	7.07933e+06	2.51986e+06	3.56456e+06	3.31166e+06	82551	3.53776e+06	3.31166e+06	19.6637	75.9641	0.936	-0.1	0.427339
TRUE	Homo-L-arginine	C7 H16 N4 O2	188.127	0.945				No MS2	2.18727e+06	2.88222e+06	3.92014e+06	1.52371e+06	2.21631e+06	1.22896e+06	1.1116e+06	1.1771e+06	1.83771e+06	1.08134e+06	2.72079e+06	2.4166e+06	2.44842e+06	2.21631e+06	2.4166e+06	35.5885	31.1522	1.09	0.12	0.42739
TRUE	3-tert-Butyladipic acid	C10 H18 O4	202.12	11.402		87.9		DDA for preferred ion	8.24414e+06	1.04925e+07	5.24647e+06	5.65421e+06	9.41019e+06	5.17195e+06	5.12253e+06	5.05131e+06	8.82806e+06	8.11317e+06	9.08638e+06	4.85149e+06	1.87633e+06	8.24414e+06	8.11317e+06	29.4541	47.538	0.984	-0.02	0.428873
TRUE	Diisodecyl phthalate	C28 H46 O4	446.339	15.201	Other			DDA for preferred ion	2.37523e+07	5.28053e+06	9.68297e+06	3.55554e+06	1.08207e+07	4.68256e+06	5.03991e+06	4.90735e+06	9.69041e+06	8.84072e+06	9.31142e+06	1.12462e+07	22116.8	9.68297e+06	9.31142e+06	74.719	56.9257	0.962	-0.06	0.429406
TRUE	3-Hydroxypyridine	C5 H5 N O	95.0368	1.483		94.7		DDA for preferred ion	6.22111e+07	1.58083e+06	564369	1.29057e+06	1.87924e+06	7.52915e+06	7.19234e+06	7.37452e+06	3.5012e+06	2.11872e+07	1.66595e+07	566640	1.42679e+07	1.58083e+06	1.42679e+07	201.639	78.5102	9.026	3.17	0.440793
TRUE	Tauroursodeoxycholic acid	C26 H45 N O6 S	499.295	20.993		86.7		DDA for preferred ion	5.0277e+06	2.38312e+06	3.11121e+06	1.33605e+07	3.71933e+06	2.726e+06	2.73443e+06	2.54827e+06	5.02113e+06	8.52776e+06	7.37927e+06	1.66816e+06	61883	3.71933e+06	5.02113e+06	81.3151	79.9424	1.35	0.43	0.440921
TRUE	Senkyunolide A	C12 H16 O2	192.115	11.523				DDA for preferred ion	1.61131e+08	18854.5	44962.1	31460.5	102018	1.04278e+07	1.07512e+07	1.05536e+07	75112.3	58983.4	64779	17760.2	62752.1	44962.1	62752.1	223.265	39.6056	1.396	0.48	0.441299
TRUE	propranolol	C16 H21 N O2	259.158	9.568	Other			DDA for preferred ion	4.55042e+06	3.44563e+06	1.28848e+06	8.16369e+06	6.81962e+06	2.4151e+06	2.53305e+06	2.46816e+06	5.46854e+06	5.47716e+06	6.79923e+06	3.76003e+06	6.06027e+06	4.55042e+06	5.47716e+06	56.0533	20.3407	1.204	0.27	0.444377
TRUE	Dihydrothymine	C5 H8 N2 O2	128.058	0.942				DDA for preferred ion	3.7387e+07	1.0763e+08	2.82672e+07	5.6245e+07	3.00276e+07	4.04078e+07	4.08825e+07	4.06246e+07	2.24901e+07	2.48056e+07	8.18195e+07	1.79005e+07	5.21119e+07	3.7387e+07	2.48056e+07	63.6885	67.857	0.663	-0.59	0.448879
TRUE	(3E)-4-(1-Oxo-1H-isochromen-3-yl)-3-buten-1-yl hydrogen sulfate	C13 H12 O6 S	296.035	14.411				DDA for preferred ion	113651	4.11535e+07	100286	5.33857e+07	107290	6.32894e+06	5.37067e+06	6.49835e+06	111055	112685	1.68276e+07	118667	80048.8	113651	112685	138.053	216.762	0.991	-0.01	0.450951
TRUE	Thiamine	C12H17N4OS	265.058	10.996				No MS2	20260	19445.8	18308.4	18964.1	18054.5	343614	334854	370994	17942.5	18237.1	7.43438e+06	18159.1	9317.41	18964.1	18159.1	4.67613	221.234	0.958	-0.06	0.456818
TRUE	Testosterone sulfate	C19 H28 O5 S	368.165	15.616		96.7		DDA for preferred ion	2.99892e+07	5.28209e+07	9.39193e+07	5.13894e+07	1.68014e+08	4.11916e+07	4.16091e+07	4.1012e+07	5.54462e+07	7.68272e+07	8.71001e+07	1.24406e+08	145454	5.28209e+07	7.68272e+07	69.1211	66.5549	1.454	0.54	0.462733
TRUE	Celiprolol	C20 H33 N3 O4	379.248	13.284		61.9		DDA for preferred ion	1.49223e+07	7.72151e+06	9.9022e+06	9.75674e+06	1.30929e+07	5.5783e+06	5.43963e+06	5.88223e+06	1.01741e+07	1.32676e+07	1.84546e+07	1.02095e+07	169249	9.9022e+06	1.02095e+07	26.0164	63.7764	1.031	0.04	0.465444
TRUE	Fusicoccin H	C26 H42 O8	482.286	13.021				DDA for preferred ion	1.62516e+06	2.99368e+06	2.07322e+06	1.32529e+06	1.58535e+06	1.22204e+06	1.25556e+06	1.16439e+06	1.24775e+06	2.80841e+06	476086	8.83658e+06	27572.6	1.62516e+06	1.24775e+06	34.2317	134.395	0.768	-0.38	0.466868
TRUE	N-{5-[(dimethylamino)sulfonyl]-2-methylphenyl}cyclohexanecarboxamide	C16 H24 N2 O3 S	324.147	11.099		66.2		DDA for preferred ion	30630.3	30012.5	5.44767e+07	28823.3	28978.8	2.30118e+06	2.44934e+06	2.36922e+06	27401	31073	114885	31038.1	31385.4	30012.5	31073	223	80.364	1.035	0.05	0.46771
TRUE	6-Methylindole	C9 H9 N	131.073	11.424		95		DDA for preferred ion	3.08021e+06	7.88739e+06	1.01723e+06	6.35257e+06	4.15159e+06	2.23515e+06	2.12468e+06	2.21524e+06	5.75276e+06	5.21253e+06	4.08429e+06	3.38298e+06	12044.4	4.15159e+06	4.08429e+06	60.043	61.1441	0.984	-0.02	0.470145
TRUE	Glycodeoxycholic acid	C26 H43 N O5	449.313	12.811		98.6		DDA for preferred ion	4.05792e+07	1.16682e+08	1.83224e+07	2.16189e+07	1.39617e+07	2.3076e+07	2.27444e+07	2.19665e+07	3.76771e+07	3.67589e+07	6.40694e+07	1.53842e+07	437905	2.16189e+07	3.67589e+07	101.439	78.5147	1.7	0.77	0.471932
TRUE	N,N'-Diphenylguanidine	C13 H13 N3	211.107	8.905		94.5		DDA for preferred ion	73610.9	705887	1.09804e+06	1.03111e+06	690033	1.11562e+06	1.23458e+06	1.16997e+06	1.49901e+07	40776.5	7.34779e+06	583078	1.22755e+06	705887	1.22755e+06	56.3786	132.16	1.739	0.8	0.478407
TRUE	Suberic acid	C8 H14 O4	174.089	9.865		85.6		DDA for preferred ion	5.14528e+06	5.90402e+06	3.96135e+06	3.28621e+06	5.85628e+06	3.59595e+06	4.18618e+06	3.04946e+06	6.05748e+06	5.95544e+06	4.42612e+06	5.50961e+06	190878	5.14528e+06	5.50961e+06	24.1505	55.4476	1.071	0.1	0.482473
TRUE	NP-016385	C30 H33 N O6	549.237	12.811		66.2		DDA for preferred ion	2.85623e+06	8.56754e+06	1.32458e+06	1.61332e+06	1.07068e+06	1.75411e+06	1.74379e+06	1.65767e+06	2.70975e+06	2.72187e+06	4.65818e+06	1.21423e+06	46361.7	1.61332e+06	2.70975e+06	101.727	76.8067	1.68	0.75	0.489197
TRUE	DL-Phenylalanine	C9 H11 N O2	165.079	1.167	Superpathway of indole-3-acetate conjugate biosynthesis;Superpathway of ergotamine biosynthesis;Superpathway of jasmonoyl-amino acid conjugates biosynthesis;Superpathway of scopolin and esculin biosynthesis;Anaerobic aromatic compound degradation (Thauera aromatica);Superpathway of aromatic amino acid biosynthesis;Superpathway of chorismate metabolism;Other			DDA for preferred ion	1.80649e+06	601045	575927	1.01491e+06	2.3228e+06	859298	842969	851861	1.49072e+06	5.1305e+06	1.23229e+06	567114	1.41949e+06	1.01491e+06	1.41949e+06	61.1468	91.7224	1.399	0.48	0.490531
TRUE	L-Tyrosine	C9 H11 N O3	181.073	1.325	Superpathway of aromatic amino acid biosynthesis;Superpathway of chorismate metabolism;Other	100	93.3	DDA for preferred ion	8.01943e+07	2.0042e+07	6.38893e+07	3.47742e+07	2.89937e+07	1.12571e+08	1.12571e+08	159155	3.88402e+07	3.98059e+07	8.51304e+07	5.29357e+07	243033	3.47742e+07	3.98059e+07	55.6932	70.3627	1.145	0.19	0.495796
TRUE	Diisodecyl phthalate	C28 H46 O4	446.338	15.288	Other			DDA for preferred ion	6.24453e+06	5.69111e+06	6.58637e+06	1.43796e+06	5.27217e+06	2.8084e+06	2.92543e+06	2.62742e+06	6.4361e+06	6.50489e+06	7.14118e+06	3.51298e+06	29732.1	5.69111e+06	6.4361e+06	41.2041	63.004	1.131	0.18	0.497124
TRUE	NP-009314	C18 H26 O6	376.121	9.123		75.7		DDA for preferred ion	55211.1	45338.1	44890.1	1.28479e+06	7.65783e+06	614241	502779	564767	53437.1	52937.1	50800.2	690026	161237	55211.1	53437.1	182.018	137.356	0.968	-0.05	0.49982
TRUE	Diftalone	C16 H12 N2 O2	264.091	8.612				DDA for preferred ion	3.76967e+07	5.85141e+07	1.78053e+08	8.26278e+07	7.32627e+07	5.13533e+07	5.14674e+07	5.14052e+07	1.28948e+08	2.94504e+07	1.52981e+08	9.61365e+07	1.83294e+08	7.32627e+07	1.28948e+08	62.9618	49.9347	1.76	0.82	0.500104
TRUE	1-Naphthol	C10 H8 O	144.057	11.854		95		DDA for preferred ion	25474	200842	24884	184034	26296.6	4.61241e+06	4.4989e+06	4.64147e+06	39725.8	31256.8	110293	9.25747e+07	18935.5	26296.6	39725.8	99.237	223.004	1.511	0.6	0.50369
TRUE	N-Acetyl-L-leucine	C8 H15 N O3	173.105	1.354				No MS2	3813.44	6307.35	5039.4	3483.39	5162.04	6195.22	6195.22	3698.85	4563.75	3035.19	250838	4845.08	2911.93	5039.4	4563.75	23.8546	207.489	0.906	-0.14	0.505324
TRUE	N-Phenylacetylglutamine	C13 H16 N2 O4	264.11	8.672	Other	89		DDA for preferred ion	3.293e+07	5.19976e+07	1.52966e+08	7.90051e+07	6.7344e+07	5.29426e+07	5.1181e+07	5.22957e+07	1.19521e+08	2.72638e+07	1.39349e+08	1.03514e+08	760911	6.7344e+07	1.03514e+08	59.7563	77.5825	1.537	0.62	0.505584
TRUE	L-Glutamine	C5 H10 N2 O3	146.069	8.671	Superpathway of butirocin biosynthesis;Kanamycin biosynthesis;Superpathway of neomycin biosynthesis;Other			DDA for preferred ion	1.83874e+06	2.9286e+06	8.95265e+06	4.44795e+06	3.83244e+06	3.12762e+06	3.19164e+06	3.0437e+06	7.09737e+06	1.60263e+06	8.294e+06	6.25183e+06	30516.5	3.83244e+06	6.25183e+06	62.0075	77.7929	1.631	0.71	0.517888
TRUE	4-Amino-3-hydroxybenzoic acid	C7 H7 N O3	153.042	2.027	Superpathway of NAD biosynthesis in eukaryotes;Other	87.7		DDA for preferred ion	727947	1.16036e+06	810451	1.12341e+06	884785	3.15404e+06	4.23173e+06	3.6528e+06	60439.6	2.85116e+06	6.31417e+06	1.36245e+06	1.18484e+07	884785	2.85116e+06	20.363	105.449	3.222	1.69	0.520014
TRUE	[17-Hydroxy-12-(hydroxymethyl)-10-oxo-8-oxapentacyclo[14.2.1.0~1,13~.0~4,12~.0~5,9~]nonadeca-5(9),6-dien-17-yl]methyl hexopyranoside	C26 H36 O10	508.229	13.225	Other			DDA for preferred ion	631698	3.33812e+06	733937	1.54978e+08	3.82054e+07	1.29897e+07	1.33516e+07	1.15972e+07	1.95269e+06	3.00711e+06	6.41403e+06	3.87399e+07	26603.8	3.33812e+06	3.00711e+06	167.878	161.716	0.901	-0.15	0.520264
TRUE	Indol-3-acetic acid	C10 H9 N O2	175.063	10.801	Superpathway of indole-3-acetate conjugate biosynthesis	94.7	67.5	DDA for preferred ion	511863	1.18758e+06	8.39173e+06	717074	985364	636588	715792	671491	756380	883036	1.23518e+06	779237	985405	985364	883036	143.397	20.9583	0.896	-0.16	0.52058
TRUE	MFCD00871942	C19 H26 O8	382.162	12.728	Other			DDA for preferred ion	6.70061e+07	37483.7	39743.4	42948.7	42074.1	4.04957e+06	3.9227e+06	3.81351e+06	39960.2	37881	41160.6	69650.6	240120	42074.1	41160.6	222.932	101.77	0.978	-0.03	0.532164
TRUE	Bufalin	C24 H34 O4	386.245	12.558				DDA for preferred ion	1.2098e+06	4.48586e+06	862903	53713.4	163612	596617	585949	538280	313402	167034	2.02906e+06	754748	12345.2	862903	313402	133.938	124.575	0.363	-1.46	0.539008
TRUE	2-Isocapryloyl-3R-hydroxymethyl-gamma-butyrolactone	C13 H22 O4	242.151	12.182				DDA for preferred ion	5.98603e+06	2.28497e+06	7.04645e+06	4.66896e+06	7.3166e+06	3.14386e+06	3.22643e+06	2.98444e+06	3.11931e+06	7.4649e+06	1.4188e+07	4.33649e+06	167356	5.98603e+06	4.33649e+06	37.6944	91.2437	0.724	-0.47	0.54105
TRUE	trans-isoeugenol-O-glucuronide	C16 H20 O8	340.115	11.261				DDA for preferred ion	30624.7	95842.9	28478.8	84977.9	43591.6	1.27763e+06	1.28233e+06	1.28703e+06	42406.9	60272.8	28062.5	2.63918e+07	15834.1	43591.6	42406.9	55.6294	222.063	0.973	-0.04	0.541749
TRUE	CAPSO	C9 H19 N O4 S	237.099	10.548		69.3		DDA for preferred ion	2.22673e+06	4.63488e+06	1.72296e+06	1.30407e+06	597345	1.36373e+06	1.24864e+06	1.30225e+06	2.44544e+06	1.9887e+06	2.23543e+06	2.71412e+06	17728	1.72296e+06	2.23543e+06	73.3882	57.1672	1.297	0.38	0.554092
TRUE	DL-Tryptophan	C11 H12 N2 O2	204.089	6.373	Other	90.2		DDA for preferred ion	1.15431e+07	9.459e+06	1.40332e+07	9.20018e+06	1.38232e+07	9.23515e+06	8.85041e+06	9.34083e+06	1.50792e+07	1.77076e+07	1.92238e+07	1.52535e+07	78093.4	1.15431e+07	1.52535e+07	19.8303	57.0521	1.321	0.4	0.555263
TRUE	L-Aspartic acid	C4 H7 N O4	133.037	1.004	Superpathway of indole-3-acetate conjugate biosynthesis;Superpathway of L-isoleucine biosynthesis I;Superpathway of L-citrulline metabolism;Other	63.7		DDA for preferred ion	4.04378e+06	8.58703e+06	9.68535e+06	5.12695e+06	1.51732e+07	9.25526e+06	9.12008e+06	9.19418e+06	5.81209e+06	5.69441e+06	1.64652e+07	3.42636e+06	4.74453e+06	8.58703e+06	5.69441e+06	51.5356	72.6465	0.663	-0.59	0.55683
TRUE	2-cyclopropyl-5-(1,3-thiazol-2-yl)-7-(trifluoromethyl)pyrazolo[1,5-a]pyrimidine	C13 H9 F3 N4 S	310.055	11.285		67.8		DDA for preferred ion	3.09383e+08	3.05685e+08	2.7992e+08	2.92804e+08	3.0022e+08	1.59162e+08	1.57141e+08	1.58264e+08	3.35508e+08	2.5511e+08	2.84401e+08	3.06356e+08	2.65248e+08	3.0022e+08	2.84401e+08	3.92823	11.1965	0.947	-0.08	0.562698
TRUE	L-Arginine	C6 H14 N4 O2	174.111	0.93	Arginine, ornithine and proline interconversion;Superpathway of L-citrulline metabolism;Other	95.8	94.1	DDA for preferred ion	2.97986e+07	1.17602e+07	1.16013e+07	1.67722e+07	2.82016e+07	2.54308e+07	2.35008e+07	2.45726e+07	4.09967e+07	2.01853e+07	1.24347e+07	2.56781e+07	1.71495e+07	1.67722e+07	2.01853e+07	44.9578	47.2531	1.203	0.27	0.565711
TRUE	eugenol sulfate	C10 H12 O5 S	244.04	14.854				DDA for preferred ion	119016	1.44026e+06	664969	432658	85707.3	1.21442e+07	1.20868e+07	1.13403e+07	87533	912250	402685	2.57826e+08	63330.2	432658	402685	100.718	222.028	0.931	-0.1	0.571335
TRUE	4-Undecylbenzenesulfonic acid	C17 H28 O3 S	312.175	20.988				DDA for preferred ion	6.98203e+06	6.79135e+06	6.49309e+06	7.37513e+06	6.84996e+06	7.81191e+06	7.87173e+06	7.40554e+06	6.84925e+06	6.60022e+06	6.92001e+06	8.08384e+06	4.62114e+06	6.84996e+06	6.84925e+06	4.65434	18.9437	1	0	0.575746
TRUE	2-morpholinoacetic acid	C6 H11 N O3	145.073	0.954	Superpathway of L-lysine degradation;Biotin biosynthesis II			DDA for preferred ion	1.26953e+06	583321	436953	84385.4	246569	2.18208e+06	2.18208e+06	748445	3.42787e+06	137359	48336.8	295219	78211	436953	137359	87.2796	184.796	0.314	-1.67	0.57943
TRUE	Nigakilactone F	C22 H32 O7	408.214	11.603				DDA for preferred ion	1.00061e+07	1.08397e+06	1.04181e+07	1.06334e+07	1.11617e+07	5.58957e+06	5.43867e+06	5.49483e+06	1.17589e+07	8.36056e+06	8.56343e+06	1.58486e+07	19283.9	1.04181e+07	8.56343e+06	49.141	65.376	0.822	-0.28	0.583229
TRUE	Salicyluric acid	C9 H9 N O4	195.053	9.622	Other	74.4	51.4	DDA for preferred ion	39057.1	40858.5	203426	1.35902e+07	38860.3	736890	711699	725156	785753	40581.5	53412.5	46944.1	56331.6	40858.5	53412.5	217.149	167.545	1.307	0.39	0.58548
TRUE	1810343	C36 H68 O6	596.5	16.437				DDA for preferred ion	1.2886e+07	2.27266e+07	1.7837e+07	1.07252e+07	1.1247e+08	2.52236e+07	2.55433e+07	2.69848e+07	4.32684e+07	5.57674e+07	8.37811e+07	9.31552e+06	58195.5	1.7837e+07	4.32684e+07	122.766	89.1851	2.426	1.28	0.590843
TRUE	Indoxyl sulfate	C8 H7 N O4 S	213.009	12.527		89.1	85.7	DDA for preferred ion	1.06572e+08	1.24171e+08	5.64856e+08	2.67571e+08	2.93565e+08	1.69342e+08	1.59992e+08	1.58703e+08	2.82391e+08	1.95718e+08	5.67714e+08	4.30163e+08	2.07658e+06	2.67571e+08	2.82391e+08	67.8207	73.4272	1.055	0.08	0.599098
TRUE	3,4-Dihydroxybenzenesulfonic acid	C6 H6 O5 S	189.993	11.383		74.8		DDA for preferred ion	1.51874e+08	2.61758e+07	4.46032e+07	2.98495e+07	9.51307e+07	4.00128e+07	4.07981e+07	4.0619e+07	5.24176e+07	2.17315e+08	8.30136e+07	7.81031e+07	185239	4.46032e+07	7.81031e+07	77.1583	93.1738	1.751	0.81	0.607682
TRUE	Ethyl {2-[(2E)-5-(hexopyranosyloxy)-2-penten-1-yl]-3-oxocyclopentyl}acetate	C20 H32 O9	416.204	11.858				DDA for preferred ion	2.98057e+06	3.85148e+06	1.6678e+06	2.58508e+06	4.95662e+06	2.11371e+06	2.00671e+06	2.06574e+06	5.96323e+06	7.18548e+06	4.40642e+06	2.81478e+06	21659.8	2.98057e+06	4.40642e+06	39.0662	68.6646	1.478	0.56	0.608478
TRUE	NP-008993	C18 H34 O4	314.245	14.017		72.2		DDA for preferred ion	1.10963e+06	595630	140345	420794	2.85373e+06	462301	432989	432726	622563	818361	1.48277e+06	253640	97759.2	595630	622563	105.668	83.0793	1.045	0.06	0.620121
TRUE	L-Pyroglutamic acid	C5 H7 N O3	129.042	1.485	Other	92	84.9	DDA for preferred ion	2.72508e+07	2.37645e+07	3.64326e+07	2.35195e+07	3.12602e+07	3.42846e+07	3.30182e+07	3.3719e+07	2.02603e+07	1.95697e+07	5.14219e+07	3.52933e+07	4.20274e+07	2.72508e+07	3.52933e+07	19.2006	41.0521	1.295	0.37	0.620384
TRUE	methadone-d9	C21 H18 [2]H9 N O	317.954	0.925		86.6		DDA for preferred ion	3.50025e+06	3.79713e+06	4.39399e+06	4.23814e+06	3.83568e+06	7.16532e+06	7.81589e+06	6.77482e+06	4.81242e+06	4.58583e+06	4.32837e+06	4.73706e+06	841741	3.83568e+06	4.58583e+06	9.11065	43.9765	1.196	0.26	0.621932
TRUE	DL-Lysine	C6 H14 N2 O2	146.105	0.807	Superpathway of L-lysine degradation;Biotin biosynthesis II;Other	96		DDA for preferred ion	1.90891e+07	1.65677e+07	1.50103e+07	1.66162e+07	1.88174e+07	1.79724e+07	1.93162e+07	1.85753e+07	1.63278e+07	1.46684e+07	1.60848e+07	1.34939e+07	2.22739e+07	1.66162e+07	1.60848e+07	9.93951	20.4454	0.968	-0.05	0.62339
TRUE	1-Aminocyclopropanecarboxylic acid	C4 H7 N O2	101.047	1.07	Superpathway of jasmonoyl-amino acid conjugates biosynthesis;Superpathway of L-threonine metabolism;Superpathway of branched chain amino acid biosynthesis;Superpathway of L-isoleucine biosynthesis I;Other		60.3	DDA for preferred ion	3.13123e+07	2.71034e+07	2.49335e+07	3.35803e+07	4.31231e+07	2.94279e+07	3.30271e+07	3.10861e+07	3.4418e+07	2.44675e+07	1.96271e+07	3.11984e+07	4.00215e+07	3.13123e+07	3.11984e+07	22.1232	26.9002	0.996	-0.01	0.631486
TRUE	10-HDA	C10 H18 O3	186.125	12.376		79.7		DDA for preferred ion	8.52518e+06	6.01169e+06	4.31321e+06	8.27022e+06	9.25273e+06	5.57393e+06	5.6812e+06	5.40553e+06	1.81947e+07	6.4533e+06	2.40159e+07	4.54043e+06	108742	8.27022e+06	6.4533e+06	28.1995	93.976	0.78	-0.36	0.635428
TRUE	Leu-Glu	C11 H20 N2 O5	260.136	7.318				DDA for preferred ion	8.43027e+06	2.84384e+06	6.65148e+06	2.91451e+06	4.11655e+06	4.00064e+06	3.7484e+06	4.00721e+06	9.13662e+06	7.36079e+06	1.26484e+07	4.68954e+06	25268.6	4.11655e+06	7.36079e+06	49.3527	70.1698	1.788	0.84	0.642899
TRUE	Azelaic acid	C9 H16 O4	188.105	10.89		98.8	82.6	DDA for preferred ion	2.28769e+07	2.89359e+07	2.25774e+07	1.75249e+07	1.70677e+07	1.92587e+07	1.73493e+07	1.98466e+07	3.36103e+07	2.4409e+07	2.26708e+07	1.6777e+07	7.23512e+06	2.25774e+07	2.26708e+07	22.1641	46.5893	1.004	0.01	0.644491
TRUE	L-Leucine	C6 H13 N O2	131.094	1.596	Superpathway of indole-3-acetate conjugate biosynthesis;Superpathway of jasmonoyl-amino acid conjugates biosynthesis;Superpathway of linamarin and lotaustralin biosynthesis;Superpathway of L-threonine metabolism;Superpathway of branched chain amino acid biosynthesis;Superpathway of L-isoleucine biosynthesis I	99.9	85.2	DDA for preferred ion	1.14275e+09	1.49238e+09	2.28159e+08	5.73722e+08	4.75548e+08	3.95922e+08	4.01724e+08	3.98658e+08	1.46717e+09	7.47162e+08	5.65722e+08	3.3315e+08	1.43972e+09	5.73722e+08	7.47162e+08	66.3668	56.7682	1.302	0.38	0.650204
TRUE	Benzafibrate	C19 H20 Cl N O4	361.109	11.358		67.9		DDA for preferred ion	18375.6	19123.8	2.24806e+07	24108.1	20745.4	1.23962e+06	1.28025e+06	1.2263e+06	18372.3	1.68332e+06	18855.2	16848.5	10341.7	20745.4	18372.3	222.587	213.307	0.886	-0.18	0.677547
TRUE	p-Cresylsulfate	C7 H8 O4 S	188.014	13.413				DDA for preferred ion	5.04667e+08	2.05832e+09	2.53445e+09	2.96153e+09	2.19898e+09	1.50576e+09	1.67303e+09	1.40341e+09	2.9983e+09	1.39465e+09	5.45111e+09	2.94603e+09	2.92881e+07	2.19898e+09	2.94603e+09	45.4373	79.1253	1.34	0.42	0.681646
TRUE	Maleamic acid	C4 H5 N O3	115.027	23.465	Superpathway of nicotinate degradation			DDA for preferred ion	6.11484e+07	5.15865e+07	4.08674e+07	5.19621e+07	3.47954e+07	6.30561e+07	6.4849e+07	4.81058e+07	4.2022e+07	6.07033e+07	4.70879e+07	3.94846e+07	6.61326e+07	5.15865e+07	4.70879e+07	21.484	22.9874	0.913	-0.13	0.686842
TRUE	Glycochenodeoxycholic acid	C26 H43 N O5	449.313	12.937		98.7		DDA for preferred ion	1.50159e+07	5.90303e+06	2.22673e+07	3.06099e+07	1.58553e+07	1.05544e+07	1.22174e+07	1.16173e+07	3.44168e+07	3.81566e+07	3.40151e+07	1.00329e+07	261739	1.58553e+07	3.40151e+07	51.1943	73.0317	2.145	1.1	0.690292
TRUE	p-Cresylsulfate	C7 H8 O4 S	188.014	13.116				DDA for preferred ion	2.59953e+08	2.83169e+08	3.42121e+08	2.87297e+08	3.57025e+08	2.5429e+08	3.53605e+08	2.60429e+08	5.02019e+08	2.0995e+08	5.773e+08	6.29103e+08	1.51819e+07	2.87297e+08	5.02019e+08	13.5764	68.1294	1.747	0.81	0.693534
TRUE	Deoxycholic acid	C24 H40 O4	392.292	13.489		95.6		DDA for preferred ion	3.13041e+06	736105	9.45981e+06	7.30786e+06	1.19803e+07	4.79322e+06	4.90418e+06	4.39751e+06	4.9974e+06	8.0119e+06	1.48575e+07	8.11062e+06	30754.4	7.30786e+06	8.0119e+06	70.2624	74.8978	1.096	0.13	0.696312
TRUE	2-Methyl-4-propyloxazole	C7 H11 N O	125.084	6.999				DDA for preferred ion	2.74054e+06	3.39879e+06	1.48953e+06	6.50368e+06	4.16976e+06	1.41821e+06	1.41482e+06	1.41667e+06	3.32759e+06	2.57457e+06	3.61276e+06	3.06865e+06	2.33004e+06	3.39879e+06	3.06865e+06	51.0561	17.7076	0.903	-0.15	0.696383
TRUE	N-(3-acetamidopropyl)pyrrolidin-2-one	C9 H16 N2 O2	184.121	6.997				DDA for preferred ion	2.02798e+07	2.29323e+07	9.50132e+06	4.87956e+07	2.69348e+07	9.70502e+06	9.80644e+06	9.75104e+06	2.46992e+07	1.82107e+07	2.2966e+07	2.09393e+07	1.58905e+07	2.29323e+07	2.09393e+07	56.2219	17.2787	0.913	-0.13	0.719398
TRUE	Oleoyl ethanolamide	C20 H39 N O2	337.316	16.363		81.4		DDA for preferred ion	1.29853e+07	1.61974e+07	3.15852e+06	3.20403e+06	4.98823e+06	5.74988e+06	5.5376e+06	5.65372e+06	3.51248e+06	8.16906e+06	1.36753e+07	2.92743e+07	2.56963e+06	4.98823e+06	8.16906e+06	74.9084	95.2831	1.638	0.71	0.726361
TRUE	N-Undecanoylglycine	C13 H25 N O3	243.183	11.948				DDA for preferred ion	1.02815e+07	7.85785e+06	1.24518e+07	8.21045e+06	7.73414e+06	8.04607e+06	8.34369e+06	8.03416e+06	9.84192e+06	8.45014e+06	9.87744e+06	9.78813e+06	6.32957e+06	8.21045e+06	9.78813e+06	21.8986	17.3364	1.192	0.25	0.728203
TRUE	L-Glutamic acid	C5 H9 N O4	147.053	0.952	Superpathway of indole-3-acetate conjugate biosynthesis;Superpathway of L-lysine degradation;Arginine, ornithine and proline interconversion;Superpathway of L-threonine metabolism;Superpathway of branched chain amino acid biosynthesis;Superpathway of L-alanine biosynthesis;Superpathway of L-isoleucine biosynthesis I;Superpathway of L-citrulline metabolism;Anaerobic aromatic compound degradation (…	97.3	82.1	DDA for preferred ion	1.52586e+07	9.07171e+06	1.58264e+07	1.87378e+07	1.74098e+07	1.72029e+07	1.76599e+07	1.7409e+07	1.34874e+07	1.41492e+07	1.87126e+07	1.35657e+07	1.9374e+07	1.58264e+07	1.41492e+07	24.3713	18.4675	0.894	-0.16	0.729497
TRUE	DL-Carnitine	C7 H15 N O3	161.105	0.946		100		DDA for preferred ion	4.50288e+08	7.2194e+08	4.97527e+08	5.68734e+08	4.50115e+08	4.06064e+08	4.16856e+08	4.10858e+08	6.66697e+08	7.12721e+08	7.76319e+08	5.5607e+08	1.0122e+08	4.97527e+08	6.66697e+08	21.1699	48.0209	1.34	0.42	0.741479
TRUE	Ethylenediaminetetraacetic acid	C10 H16 N2 O8	292.09	3.503				DDA for preferred ion	4.11941e+08	4.82719e+08	4.21564e+08	6.301e+08	6.24129e+08	2.7762e+09	1.9925e+09	3.01598e+09	1.14259e+09	9.02592e+08	1.10472e+09	1.74747e+09	1.60059e+06	4.82719e+08	1.10472e+09	20.7567	64.4339	2.289	1.19	0.742784
TRUE	Acetylcholine	C7 H15 N O2	145.11	0.997		94.3		DDA for preferred ion	2.35678e+07	4.04553e+07	3.3033e+07	3.7221e+07	3.85796e+07	2.11055e+07	2.22288e+07	2.16163e+07	4.15671e+07	2.38345e+07	3.70887e+07	3.08301e+07	5.21286e+07	3.7221e+07	3.70887e+07	19.4659	28.9476	0.996	-0.01	0.754922
TRUE	Sorbitan, monododecanoate	C18 H34 O6	346.235	11.857				DDA for preferred ion	358989	3.92871e+06	1.29587e+06	3.33972e+06	133057	1.24878e+06	1.17388e+06	1.28244e+06	2.76173e+06	764015	1.01288e+07	360515	13016.1	1.29587e+06	764015	95.6697	150.774	0.59	-0.76	0.757838
TRUE	2-((4-Nitrophenoxy)methyl)oxirane	C9 H9 N O4	195.053	9.693	Superpathway of betalain biosynthesis			DDA for preferred ion	244766	244267	358162	2.8892e+08	394409	1.68138e+07	1.65052e+07	1.63194e+07	2.91081e+07	195039	447262	2.32112e+06	26636.2	358162	447262	222.411	198.09	1.249	0.32	0.769947
TRUE	(3R,6R)-6-{[4-(2-Hydroxyethyl)-1H-1,2,3-triazol-1-yl]methyl}-N-(3-pyridinylmethyl)quinuclidine-3-carboxamide	C19 H26 N6 O2	406.183	11.073		77.1		DDA for preferred ion	1.6416e+06	1.18267e+07	841024	1.56625e+06	2.29783e+06	2.35957e+06	2.39595e+06	2.1126e+06	8.93515e+06	3.86339e+06	5.37115e+06	2.59219e+06	20327.9	1.6416e+06	3.86339e+06	126.792	79.751	2.353	1.23	0.775037
TRUE	4-Methylphenol	C7 H8 O	108.057	13.414	Other	97		DDA for preferred ion	5.50843e+07	2.00221e+08	2.63617e+08	2.83637e+08	2.12294e+08	1.37609e+08	1.48044e+08	1.46979e+08	4.0043e+08	1.85213e+08	5.94036e+08	3.17541e+08	2.86707e+06	2.12294e+08	3.17541e+08	44.1699	74.2167	1.496	0.58	0.784964
TRUE	4-Phenolsulfonic acid	C6 H6 O4 S	173.998	11.773		85.7		DDA for preferred ion	9.57229e+07	4.32703e+08	1.18893e+08	1.91915e+08	1.29038e+08	2.01168e+08	2.14931e+08	1.74121e+08	1.30251e+08	2.18926e+08	4.31915e+08	4.8078e+08	6.26532e+06	1.29038e+08	2.18926e+08	71.4134	79.1016	1.697	0.76	0.787977
TRUE	Isococculidine	C18 H23 N O2	285.174	10.682				DDA for preferred ion	2.01406e+07	3.48256e+07	1.4257e+07	4.83345e+07	5.46009e+07	1.53509e+07	1.60829e+07	1.56826e+07	1.41636e+07	2.79653e+07	3.02275e+07	3.17656e+07	4.49485e+07	3.48256e+07	3.02275e+07	50.5442	36.7955	0.868	-0.2	0.792648
TRUE	Phosphoric acid	H3 O4 P	97.9766	1.274	Superpathway of L-lysine degradation;Arginine, ornithine and proline interconversion;Superpathway of L-threonine metabolism;Biotin biosynthesis II;Superpathway of L-isoleucine biosynthesis I;Superpathway of L-citrulline metabolism;Anaerobic aromatic compound degradation (Thauera aromatica);Superpathway of aromatic amino acid biosynthesis;Superpathway of chorismate metabolism;Superpathway of NAD b…			DDA for preferred ion	3.50448e+07	2.6385e+07	2.39877e+07	6.13542e+07	5.5733e+07	1.50051e+07	2.0335e+07	1.7535e+07	3.59774e+07	4.20504e+07	4.04227e+07	3.27171e+07	2.86261e+07	3.50448e+07	3.59774e+07	42.2022	15.315	1.027	0.04	0.793146
TRUE	DL-Histidine	C6 H9 N3 O2	155.069	1.17	Other			DDA for preferred ion	5.40262e+06	1.68085e+06	656562	722213	1.26028e+07	2.32291e+06	3.04689e+06	2.65782e+06	5.72486e+06	5.85418e+06	217808	940931	2.55839e+06	1.68085e+06	2.55839e+06	120.476	86.0646	1.522	0.61	0.796908
TRUE	Sesamol	C7 H6 O3	138.032	11.171	Other	99.4	70.4	DDA for preferred ion	3.87244e+06	2.43896e+06	6.09999e+06	4.05845e+09	3.57573e+06	2.38973e+08	2.31811e+08	2.3243e+08	2.69148e+08	2.75525e+06	6.88177e+06	2.54041e+07	683184	3.87244e+06	6.88177e+06	222.51	191.526	1.777	0.83	0.802746
TRUE	Sphingosine-1-phosphate (d16:1)	C16 H34 N O5 P	351.217	12.601				DDA for preferred ion	1.69297e+06	1.22806e+06	1.9643e+06	2.17556e+06	1.421e+06	1.33357e+06	1.28377e+06	1.2878e+06	3.05843e+06	2.41945e+06	4.84645e+06	4.68546e+06	19798.7	1.69297e+06	3.05843e+06	22.7655	65.4284	1.807	0.85	0.812454
TRUE	3-Hydroxydecanoic acid	C10 H20 O3	188.141	12.731		84.5		DDA for preferred ion	3.75535e+06	1.17062e+07	2.5226e+06	5.34897e+06	9.89636e+06	5.84996e+06	5.52964e+06	5.49954e+06	1.4565e+07	3.42583e+06	2.42977e+07	9.69194e+06	160748	5.34897e+06	9.69194e+06	59.8153	91.5358	1.812	0.86	0.819174
TRUE	guaiacol sulfate	C7 H8 O5 S	204.009	13.204				DDA for preferred ion	2.97499e+06	1.34546e+07	1.50691e+07	2.38451e+07	4.25092e+07	1.42847e+07	1.56364e+07	1.32183e+07	3.50697e+07	8.50909e+06	6.33836e+07	5.08384e+07	159348	1.50691e+07	3.50697e+07	75.6829	85.4361	2.327	1.22	0.825955
TRUE	Pipamperone	C21 H30 F N3 O2	375.238	12.915		81.8		DDA for preferred ion	8.29953e+07	1.44328e+08	1.73954e+08	7.34855e+07	1.40267e+08	4.55745e+07	4.61976e+07	4.58558e+07	1.4605e+08	8.92615e+07	1.25815e+08	1.11016e+08	1.46981e+08	1.40267e+08	1.25815e+08	34.9705	19.7522	0.897	-0.16	0.826709
TRUE	Helicid	C13 H16 O7	284.089	9.891	Superpathway avenacin A biosynthesis			DDA for preferred ion	1.80851e+06	7.62488e+06	4.95518e+06	9.16988e+06	1.63984e+06	6.09934e+06	5.60739e+06	6.18484e+06	1.28861e+07	1.28807e+06	3.17103e+07	6.45559e+06	94189.1	4.95518e+06	6.45559e+06	67.1052	122.958	1.303	0.38	0.838242
TRUE	2707	C8 H14 O	126.104	10.887				DDA for preferred ion	1.82275e+06	2.287e+06	1.80893e+06	1.3646e+06	1.28156e+06	1.54814e+06	1.39146e+06	1.5357e+06	3.03889e+06	2.21846e+06	1.86244e+06	1.33821e+06	568207	1.80893e+06	1.86244e+06	23.6818	51.4025	1.03	0.04	0.84079
TRUE	4-[(Z)-2-Aminovinyl]phenol	C8 H9 N O	135.068	8.252				DDA for preferred ion	3.63316e+06	2.69533e+06	5.48718e+06	1.06869e+06	7.96367e+06	3.68263e+06	3.57034e+06	3.58184e+06	1.57104e+07	5.91311e+06	3.31475e+06	1.30645e+07	32680.5	3.63316e+06	5.91311e+06	63.6884	86.7294	1.628	0.7	0.842118
TRUE	Hippuric acid	C9 H9 N O3	179.058	8.253	Other	82.1	55.9	DDA for preferred ion	5.40279e+07	4.2009e+07	7.83174e+07	1.7097e+07	1.17749e+08	5.16477e+07	5.12974e+07	5.10412e+07	2.12975e+08	8.97656e+07	5.00426e+07	1.81515e+08	643808	5.40279e+07	8.97656e+07	61.86	83.1236	1.661	0.73	0.843658
TRUE	Paracetamol	C8 H9 N O2	151.063	9.691	Superpathway of betalain biosynthesis;Superpathway avenacin A biosynthesis			DDA for preferred ion	201799	216357	98118.7	1.53368e+08	296891	8.8629e+06	8.78875e+06	8.56495e+06	1.54747e+07	149695	406670	1.45403e+06	26086.8	216357	406670	222.133	191.775	1.88	0.91	0.849381
TRUE	Theophylline	C7 H8 N4 O2	180.064	7.44	Other	81.1		DDA for preferred ion	2.00595e+07	1.32815e+06	570036	422497	198909	2.24719e+06	1.80148e+06	2.12786e+06	324998	1.12342e+06	4.2716e+06	3.81229e+06	471748	570036	1.12342e+06	192.646	94.6787	1.971	0.98	0.873782
TRUE	Methyl tyrosinate	C10 H13 N O3	195.089	13.149				DDA for preferred ion	5.11463e+06	5.8844e+06	5.34384e+06	5.57358e+06	5.71743e+06	5.43104e+06	5.57113e+06	5.54963e+06	5.85505e+06	5.44905e+06	5.41712e+06	5.56196e+06	5.20682e+06	5.57358e+06	5.44905e+06	5.50123	4.31662	0.978	-0.03	0.883822
TRUE	salicyluric beta-D-glucuronide	C15 H17 N O10	371.084	9.098				DDA for preferred ion	309503	387702	600908	8.7915e+07	405853	7.25925e+06	6.18025e+06	7.07891e+06	3.02309e+07	594772	502692	621875	159639	405853	594772	218.293	207.271	1.465	0.55	0.884178
TRUE	4-Methyl-2-oxovaleric acid	C6 H10 O3	130.063	10.335	Other			DDA for preferred ion	6.88938e+08	8.00406e+06	6.55421e+08	4.00114e+08	9.59094e+08	3.25347e+08	3.6042e+08	3.74006e+08	8.39579e+08	4.73653e+08	9.52313e+08	6.87013e+08	1.07381e+07	6.55421e+08	6.87013e+08	66.0809	62.6818	1.048	0.07	0.912038
TRUE	Glycodeoxycholic acid	C26 H43 N O5	449.313	12.229		94.9		DDA for preferred ion	1.19712e+06	4.15435e+06	1.76375e+06	1.98745e+06	4.0638e+06	3.91542e+06	3.98584e+06	3.88809e+06	8.15498e+06	9.32471e+06	2.82302e+07	1.57375e+06	39024.2	1.98745e+06	8.15498e+06	52.3309	118.717	4.103	2.04	0.920618
TRUE	Trifluoroacetic acid	C2 H F3 O2	113.993	20.809				DDA for preferred ion	1.62846e+08	1.65194e+08	1.53176e+08	1.47327e+08	1.75994e+08	1.49812e+08	1.52475e+08	1.50077e+08	1.50821e+08	1.58481e+08	1.78073e+08	1.59087e+08	1.5449e+08	1.62846e+08	1.58481e+08	6.9059	6.57845	0.973	-0.04	0.922452
TRUE	1,7-Dimethyluric acid	C7 H8 N4 O3	196.059	7.158	Superpathway of microbial D-galacturonate and D-glucuronate degradation;Other	98.7		DDA for preferred ion	9.97214e+06	611119	452945	144483	288652	987994	940438	986988	296629	693274	1.48145e+06	2.55627e+06	220691	452945	693274	187.275	93.3143	1.531	0.61	0.928496
TRUE	Vigabatrin	C6 H11 N O2	129.079	0.809	Superpathway of L-lysine degradation			DDA for preferred ion	2.29792e+07	1.95723e+07	1.81677e+07	2.02992e+07	2.33113e+07	2.20989e+07	2.34666e+07	2.27091e+07	1.96325e+07	1.92658e+07	1.98107e+07	1.8214e+07	2.96381e+07	2.02992e+07	1.96325e+07	10.6413	22.031	0.967	-0.05	0.930911
TRUE	Phloretic acid	C9 H10 O3	166.005	0.781			86.3	DDA for preferred ion	9.99866e+08	8.63701e+08	9.55619e+08	8.55389e+08	1.11204e+09	1.0693e+09	9.87042e+08	1.0326e+09	9.61252e+08	9.43176e+08	8.68714e+08	1.02549e+09	9.9645e+08	9.55619e+08	9.61252e+08	11.0677	6.2194	1.006	0.01	0.932226
TRUE	thymol sulfate	C10 H14 O4 S	230.061	15.358				DDA for preferred ion	1.70336e+06	3.79073e+06	2.25963e+06	1.36019e+06	862091	6.32978e+06	6.69488e+06	6.82898e+06	273100	4.59527e+06	1.4586e+06	1.15148e+08	44832.6	1.70336e+06	1.4586e+06	56.4059	209.084	0.856	-0.22	0.933967
TRUE	L-gamma-Glutamyl-L-valine	C10 H18 N2 O5	246.121	7.818				DDA for preferred ion	1.67486e+07	9.59533e+06	1.54892e+07	1.85661e+07	1.52126e+06	1.02543e+07	1.04046e+07	1.03225e+07	8.02815e+07	1.32565e+06	3.45368e+07	786511	3.64947e+07	1.54892e+07	3.45368e+07	56.0442	106.406	2.23	1.16	0.941508
TRUE	O-Acetylcarnitine	C9 H17 N O4	203.112	1.173		99.9	96.7	DDA for preferred ion	2.26138e+08	3.13682e+08	1.41015e+08	3.40318e+08	3.75693e+08	1.58424e+08	1.65732e+08	1.61792e+08	2.5314e+08	2.93607e+08	2.74251e+08	2.14071e+08	2.75158e+08	3.13682e+08	2.74251e+08	34.0268	11.603	0.874	-0.19	0.948746
TRUE	Pogostone	C12 H16 O4	224.104	11.843				DDA for preferred ion	1.09611e+06	3.39263e+06	2.56326e+06	1.40401e+06	2.24813e+06	2.24553e+06	2.16639e+06	2.14536e+06	2.97052e+06	3.25529e+06	1.49376e+07	922319	284780	2.24813e+06	2.97052e+06	43.0102	133.824	1.321	0.4	0.949528
TRUE	Urocanic acid	C6 H6 N2 O2	138.042	1.161		90.4	68.4	DDA for preferred ion	6.24186e+06	2.68098e+06	1.38187e+06	1.13826e+06	1.37799e+07	3.22212e+06	3.88043e+06	3.52425e+06	7.8605e+06	8.92405e+06	889344	1.78729e+06	3.89349e+06	2.68098e+06	3.89349e+06	104.895	76.8062	1.452	0.54	0.956734
TRUE	Memantine	C12 H21 N	179.167	10.619		99		DDA for preferred ion	29534.8	33040.8	28848.9	41819.9	2.98728e+07	4.87417e+06	4.95436e+06	4.91041e+06	29989.7	6.64997e+07	31127.5	31174.5	30117.3	33040.8	31127.5	222.366	223.093	0.942	-0.09	0.962004
TRUE	L-(+)-Citrulline	C6 H13 N3 O3	175.095	0.947	Arginine, ornithine and proline interconversion;Superpathway of L-citrulline metabolism;Other	97.8		DDA for preferred ion	1.03999e+07	9.34475e+06	1.15239e+07	7.85896e+06	1.56414e+07	1.27892e+07	1.26859e+07	1.27418e+07	1.42573e+07	6.92214e+06	1.01069e+07	1.0803e+07	1.22707e+07	1.03999e+07	1.0803e+07	26.9167	25.0245	1.039	0.05	0.96262
TRUE	L-Methionine sulfoxide	C5 H11 N O3 S	165.046	1.204	Other	98.2		DDA for preferred ion	8.57028e+07	4.68302e+07	1.02602e+08	7.45735e+07	7.04617e+07	6.11995e+07	7.39912e+07	6.69366e+07	4.41414e+07	8.41627e+07	8.28619e+07	5.15969e+07	1.43852e+08	7.45735e+07	8.28619e+07	26.9969	48.359	1.111	0.15	0.965949
TRUE	Hematoxylin	C16 H14 O6	302.078	21.292	Other		80.5	DDA for other ion	2.99109e+07	2.4509e+07	1.92407e+07	1.48696e+07	3.36573e+07	2.21003e+07	1.63117e+07	1.94911e+07	1.42363e+07	2.27525e+07	2.58482e+07	2.79077e+07	2.8976e+07	2.4509e+07	2.58482e+07	31.2661	24.7357	1.055	0.08	0.967167
TRUE	Perfluoro-1-octanesulfonic acid (PFOS)	C8 H F17 O3 S	499.936	15.629		94		DDA for preferred ion	3.84023e+06	28921.7	7.94584e+06	3.73947e+06	1.03422e+07	2.26355e+06	2.17798e+06	2.19635e+06	5.67938e+06	4.22422e+06	2.56395e+06	1.08407e+07	38659.1	3.84023e+06	4.22422e+06	77.6522	86.4504	1.1	0.14	0.970577
TRUE	LT9970000	C14 H21 N O3	251.151	14.354				DDA for preferred ion	6.70974e+06	4.66056e+06	4.61187e+06	5.06913e+06	5.73892e+06	5.17824e+06	4.82035e+06	5.86715e+06	5.50453e+06	5.35697e+06	5.93666e+06	4.5897e+06	5.14254e+06	5.06913e+06	5.35697e+06	16.4273	9.32628	1.057	0.08	0.971497
TRUE	Hexylbenzene	C12 H18	162.14	10.618				DDA for preferred ion	61833.9	73785	77857.7	84684.9	3.82129e+07	6.17856e+06	6.41385e+06	6.28443e+06	62592.5	8.59162e+07	74424.2	64547.5	62198.4	77857.7	64547.5	221.443	222.751	0.829	-0.27	0.972806
TRUE	Gly-l-pro	C7 H12 N2 O3	172.084	0.946				DDA for preferred ion	1.0584e+06	849263	901653	306561	2.19442e+06	1.10742e+06	1.07919e+06	1.09498e+06	2.43781e+06	952941	2.47306e+06	211939	426119	901653	952941	65.3024	83.7009	1.057	0.08	0.98677
