# Supplementary material for: Serum Metabolomic and Lipidomic Profiling Reveals Novel Biomarkers of Efficacy for Benfotiamine in Alzheimer’s Disease
Source: Int J Mol Sci. 2021 Dec 7;22(24):13188. doi: 10.3390/ijms222413188 (PMC8709126; doi:10.3390/ijms222413188)
Supplement: Supplementary file 1 [file ijms-22-13188-s001.zip › SupplementaryTableS2_Lipids.xlsx]

## Sheet: Lipids
LipidIon	LipidGroup	Class	FattyAcid	FA1	FA2	FA3	CalcMz	IonFormula	NormArea[c-1]	NormArea[c-2]	NormArea[c-3]	NormArea[c-4]	NormArea[c-5]	NormArea[s1-1]	NormArea[s1-2]	NormArea[s1-3]	NormArea[s1-4]	NormArea[s1-5]	NormArea[s2-1]	NormArea[s2-2]	NormArea[s2-3]	NormArea[s2-4]	NormArea[s2-5]	Ratio	log2ratio	p-value
Cer(d18:1_12:0)-H	Cer(d30:1)-H	Cer	(d18:1_12:0)	(d18:1)	(12:0)		480.442	C30 H58 O3 N1	1.93388e+06	1.63313e+06	1.70403e+06	2.21763e+06	2.18239e+06	1.8761e+06	2.03064e+06	2.20716e+06	1.76569e+06	1.83116e+06	435519	2.353e+06	2.47822e+06	2.15367e+06	2.19352e+06	0.99003	-0.014456
Cer(d30:1)+HCOO	Cer(d30:1)+HCOO	Cer	(d18:1_12:0)	(d18:1)	(12:0)		526.448	C31 H60 O5 N1	3.49881e+07	3.09311e+07	3.12777e+07	4.05722e+07	3.9748e+07	3.3935e+07	3.7046e+07	4.00397e+07	3.3491e+07	3.29996e+07	8.28299e+06	4.31451e+07	4.55615e+07	3.97586e+07	4.07669e+07	1.00002	2.94866e-05
Co(Q10)+H	Co(Q10)+H	Co	(Q10)	(Q10)			863.691	C59 H91 O4	4.92285e+06	4.12719e+06	4.08802e+06	5.46612e+06	5.07567e+06	4.35564e+06	866701	2.55261e+06	3.46246e+06	1.67406e+06	3.12559e+06	1.29509e+07	4.46295e+06	2.22028e+06	1.86376e+06	1.9071	0.931383
Co(Q10)+NH4	Co(Q10)+NH4	Co	(Q10)	(Q10)			880.718	C59 H94 O4 N1	3.53753e+07	2.96899e+07	2.96486e+07	4.10039e+07	3.94736e+07	3.28648e+07	6.6678e+06	1.82321e+07	2.44015e+07	1.24532e+07	2.33012e+07	9.16168e+07	3.23681e+07	1.56307e+07	1.36645e+07	1.86623	0.900126
DG(26:0e)+Na	DG(26:0e)+Na	DG	(26:0e)	(26:0e)			493.423	C29 H58 O4 Na1	1.44337e+06	863080	1.15764e+06	1.67682e+06	1.62941e+06	34798.4	114889	550773	3.52586e+06	668153	159523	678354	2.72405e+06	1.24056e+06	1.39823e+06	1.26688	0.341279
DG(28:0e)+Na	DG(28:0e)+Na	DG	(28:0e)	(28:0e)			521.454	C31 H62 O4 Na1	8.7961e+06	8.15328e+06	7.18638e+06	9.63628e+06	9.53209e+06	301327	1.30058e+06	7.00564e+06	1.19773e+07	5.12029e+06	3.33235e+06	5.5224e+06	1.6422e+07	7.63515e+06	1.46323e+07	1.8496	0.887214
DG(30:1e)+Na	DG(30:1e)+Na	DG	(30:1e)	(30:1e)			547.47	C33 H64 O4 Na1	1.00378e+07	9.27875e+06	8.96503e+06	1.1134e+07	1.08708e+07	1.62896e+06	3.74084e+06	1.07743e+07	1.04451e+07	8.16081e+06	6.983e+06	7.43194e+06	1.65642e+07	1.04508e+07	1.00243e+07	1.48069	0.566272
DG(30:2e)+H	DG(30:2e)+H	DG	(30:2e)	(30:2e)			523.472	C33 H63 O4	1.03809e+07	9.78879e+06	1.03158e+07	1.05065e+07	1.14023e+07	1.51294e+06	2.06304e+06	1.23721e+07	1.85213e+07	5.24994e+06	4.22822e+06	7.0373e+06	1.94022e+07	1.39936e+07	7.61627e+06	1.31618	0.396352
DG(30:3e)+H	DG(30:3e)+H	DG	(30:3e)	(30:3e)			521.456	C33 H61 O4	8.7961e+06	8.1526e+06	7.18638e+06	9.63472e+06	9.5323e+06	301327	1.28439e+06	6.98963e+06	1.13934e+07	5.12029e+06	3.33235e+06	5.43832e+06	1.64034e+07	7.63515e+06	1.46347e+07	1.89102	0.919168
LPC(16:0)+HCOO	LPC(16:0)+HCOO	LPC	(16:0)	(16:0)			540.331	C25 H51 O9 N1 P1	2.65353e+07	2.42491e+07	2.49091e+07	3.11858e+07	3.02992e+07	2.0831e+07	2.46799e+07	3.183e+07	2.70952e+07	2.30981e+07	7.29458e+06	3.47132e+07	3.32289e+07	3.63342e+07	2.3442e+07	1.05864	0.082212
LPC(16:0)-CH3	LPC(16:0)-CH3	LPC	(16:0)	(16:0)			480.31	C23 H47 O7 N1 P1	3.08702e+06	2.89466e+06	2.85602e+06	3.70978e+06	3.37046e+06	2.42843e+06	2.8697e+06	3.82043e+06	3.09437e+06	2.74106e+06	893722	4.20096e+06	3.86199e+06	4.21749e+06	2.97477e+06	1.07991	0.110909
LPC(17:0)+H	LPC(17:0)+H	LPC	(17:0)	(17:0)			510.355	C25 H53 O7 N1 P1	3.47129e+06	3.33387e+06	3.1922e+06	4.05368e+06	3.62962e+06	3.04346e+06	3.99949e+06	4.89431e+06	2.90087e+06	3.53719e+06	4.1908e+06	4.57743e+06	2.27137e+06	3.82603e+06	2.80582e+06	0.961696	-0.0563472
LPC(18:0)+H	LPC(18:0)+H	LPC	(18:0)	(18:0)			524.371	C26 H55 O7 N1 P1	9.4696e+07	8.54931e+07	8.65798e+07	1.08385e+08	1.01782e+08	8.94408e+07	8.61328e+07	1.27832e+08	7.88664e+07	8.3566e+07	1.20292e+08	1.12323e+08	9.97298e+07	1.09893e+08	9.54814e+07	1.1543	0.207023
LPC(18:0)+HCOO	LPC(18:0)+HCOO	LPC	(18:0)	(18:0)			568.362	C27 H55 O9 N1 P1	1.15595e+07	9.77954e+06	1.04202e+07	1.25976e+07	1.22347e+07	9.50174e+06	9.30904e+06	1.41173e+07	8.93733e+06	9.02153e+06	3.9843e+06	1.54267e+07	1.35033e+07	1.54114e+07	1.27419e+07	1.20006	0.263111
LPC(18:0)-CH3	LPC(18:0)-CH3	LPC	(18:0)	(18:0)			508.341	C25 H51 O7 N1 P1	1.08162e+06	981849	973112	1.26495e+06	1.24814e+06	955412	893405	1.48843e+06	934538	854773	366142	1.48969e+06	1.26685e+06	1.44129e+06	1.21713e+06	1.12768	0.173355
LPC(18:1)+H	LPC(18:1)+H	LPC	(18:1)	(18:1)			522.355	C26 H53 O7 N1 P1	5.99953e+07	5.63438e+07	5.3684e+07	6.70326e+07	7.09961e+07	4.94806e+07	6.7131e+07	6.26331e+07	6.59303e+07	6.77646e+07	6.02518e+07	9.01725e+07	5.53475e+07	5.17963e+07	5.69976e+07	1.0052	0.00747662
LPC(18:1)+HCOO	LPC(18:1)+HCOO	LPC	(18:1)	(18:1)			566.346	C27 H53 O9 N1 P1	6.02792e+06	5.43666e+06	5.35994e+06	6.97174e+06	7.40541e+06	4.89102e+06	6.14719e+06	6.03773e+06	7.21345e+06	6.65062e+06	1.67212e+06	1.02182e+07	6.8299e+06	5.83057e+06	5.73985e+06	0.979012	-0.0306017
LPC(18:1D7)+H	LPC(18:1D7)+H	LPC	(18:1D7)	(18:1D7)			529.399	C26 H46 O7 N1 P1 D7	2.50792e+07	2.25814e+07	2.22328e+07	2.80749e+07	2.65229e+07	2.34584e+07	2.85561e+07	2.6741e+07	2.30779e+07	2.26572e+07	2.26096e+07	2.37226e+07	2.71781e+07	2.61709e+07	2.48069e+07	0.99998	-2.88988e-05
LPC(18:1D7)+HCOO	LPC(18:1D7)+HCOO	LPC	(18:1D7)	(18:1D7)			573.39	C27 H46 O9 N1 P1 D7	2.50772e+06	2.39131e+06	2.3188e+06	2.87073e+06	2.90281e+06	2.59363e+06	2.702e+06	2.76823e+06	2.50678e+06	2.42164e+06	603358	2.96755e+06	3.37522e+06	3.02941e+06	3.01623e+06	0.999961	-5.56609e-05
LPC(18:2)+H	LPC(18:2)+H	LPC	(18:2)	(18:2)			520.34	C26 H51 O7 N1 P1	1.16639e+08	1.03231e+08	1.115e+08	1.30513e+08	1.16862e+08	1.37355e+08	8.82984e+07	1.27439e+08	1.73556e+08	9.08958e+07	1.31255e+08	1.41405e+08	1.06162e+08	1.04763e+08	7.49039e+07	0.90437	-0.145015	0.301624
LPC(18:2)+HCOO	LPC(18:2)+HCOO	LPC	(18:2)	(18:2)			564.331	C27 H51 O9 N1 P1	1.08561e+07	9.66223e+06	1.04936e+07	1.24883e+07	1.22792e+07	1.32711e+07	7.90196e+06	1.10629e+07	1.68249e+07	8.79869e+06	3.20266e+06	1.51209e+07	1.07465e+07	1.11087e+07	7.45867e+06	0.82333	-0.280458
LPC(18:2)-CH3	LPC(18:2)-CH3	LPC	(18:2)	(18:2)			504.31	C25 H47 O7 N1 P1	1.15543e+06	1.05464e+06	1.06965e+06	1.33489e+06	1.28577e+06	1.36269e+06	852010	1.11942e+06	1.87724e+06	838577	331548	1.63318e+06	1.07928e+06	1.11602e+06	798306	0.81957	-0.287061
LPC(18:3)+H	LPC(18:3)+H	LPC	(18:3)	(18:3)			518.324	C26 H49 O7 N1 P1	2.00537e+06	1.65054e+06	1.82901e+06	2.29222e+06	2.2047e+06	1.45605e+06	1.55061e+06	2.33346e+06	2.52819e+06	1.32227e+06	2.28184e+06	3.07801e+06	1.95971e+06	2.04014e+06	1.46643e+06	1.17796	0.23629
LPC(20:3)+H	LPC(20:3)+H	LPC	(20:3)	(20:3)			546.355	C28 H53 O7 N1 P1	7.53609e+06	6.54985e+06	6.47675e+06	8.39141e+06	8.03157e+06	3.331e+06	4.07684e+06	9.15527e+06	8.73266e+06	9.26262e+06	6.79912e+06	1.0368e+07	9.70714e+06	8.07905e+06	5.79949e+06	1.17925	0.237864
LPC(20:4)+H	LPC(20:4)+H	LPC	(20:4)	(20:4)			544.34	C28 H51 O7 N1 P1	2.53446e+07	2.3258e+07	2.37581e+07	2.64045e+07	2.69217e+07	2.27007e+07	2.83187e+07	3.59688e+07	2.40909e+07	1.88743e+07	2.99409e+07	2.88544e+07	2.22138e+07	1.97029e+07	2.60995e+07	0.975822	-0.0353101
PC(12:0_22:3)+H	PC(34:3)+H	PC	(12:0_22:3)	(12:0)	(22:3)		756.554	C42 H79 O8 N1 P1	1.39271e+07	8.77092e+07	8.22806e+07	7.5873e+07	1.57623e+07	5.70407e+07	2.64705e+07	4.06537e+07	1.86545e+07	2.70685e+07	1.50595e+07	47034793	2.73555e+07	3.56027e+07	3.92797e+06	0.759209	-0.397432
PC(14:0_18:2)+HCOO	PC(32:2)+HCOO	PC	(14:0_18:2)	(14:0)	(18:2)		774.529	C41 H77 O10 N1 P1	1.62487e+06	1.4333e+06	1.76154e+06	2.21622e+06	2.13357e+06	1.17241e+06	557538	1.43344e+06	2.01739e+06	1.32626e+06	484883	3.72183e+06	3.59783e+06	2.5645e+06	2.81941e+06	2.0268	1.0192
PC(15:0_16:0)+HCOO	PC(31:0)+HCOO	PC	(15:0_16:0)	(15:0)	(16:0)		764.545	C40 H79 O10 N1 P1	362107	311130	324964	398971	392929	197458	164671	440164	392714	176583	51708	544341	721094	576867	274308	1.58088	0.660728
PC(15:0_18:1)+HCOO	PC(33:1)+HCOO	PC	(15:0_18:1)	(15:0)	(18:1)		790.56	C42 H81 O10 N1 P1	1.74153e+06	1.63037e+06	1.61889e+06	1.87842e+06	2.04164e+06	1.20736e+06	1.01951e+06	1.59229e+06	1.59313e+06	1.39784e+06	458458	3.57701e+06	3.18106e+06	2.62204e+06	2.01689e+06	1.74086	0.799797
PC(15:0_18:2)+HCOO	PC(33:2)+HCOO	PC	(15:0_18:2)	(15:0)	(18:2)		788.545	C42 H79 O10 N1 P1	1.80801e+06	1.58767e+06	1.56015e+06	2.03818e+06	1.88445e+06	2.09183e+06	928825	1.43603e+06	2.20819e+06	1.19339e+06	498024	2.69187e+06	2.65893e+06	2.75204e+06	1.84536e+06	1.32933	0.410698
PC(15:0_20:4)+HCOO	PC(35:4)+HCOO	PC	(15:0_20:4)	(15:0)	(20:4)		812.545	C44 H79 O10 N1 P1	693760	638283	645550	805777	768497	423548	545600	767853	653680	378325	199500	1.09522e+06	931091	873974	1.21224e+06	1.55725	0.639
PC(16:0_14:0)+HCOO	PC(30:0)+HCOO	PC	(16:0_14:0)	(16:0)	(14:0)		750.529	C39 H77 O10 N1 P1	1.55609e+06	1.43264e+06	1.45976e+06	1.7489e+06	1.75717e+06	534311	484479	2.10081e+06	1.81995e+06	911841	160063	2.54559e+06	4.06518e+06	2.14232e+06	1.70069e+06	1.8139	0.859094
PC(16:0_16:0)+HCOO	PC(32:0)+HCOO	PC	(16:0_16:0)	(16:0)	(16:0)		778.56	C41 H81 O10 N1 P1	9.17968e+06	8.516e+06	8.22196e+06	1.04904e+07	1.02298e+07	7.82313e+06	7.20799e+06	9.72708e+06	1.04109e+07	5.95207e+06	2.20878e+06	1.63248e+07	1.53209e+07	1.06341e+07	8.0772e+06	1.27831	0.354242
PC(16:0_18:1)+HCOO	PC(34:1)+HCOO	PC	(16:0_18:1)	(16:0)	(18:1)		804.576	C43 H83 O10 N1 P1	1.20765e+08	1.07166e+08	1.11198e+08	1.3364e+08	1.30546e+08	9.06047e+07	8.65019e+07	1.00286e+08	1.20889e+08	1.32454e+08	3.25185e+07	2.36158e+08	2.0396e+08	1.41831e+08	1.43148e+08	1.42748	0.513471
PC(16:0_18:1)-CH3	PC(34:1)-CH3	PC	(16:0_18:1)	(16:0)	(18:1)		744.555	C41 H79 O8 N1 P1	1.98784e+06	1.89902e+06	1.89727e+06	2.25918e+06	2.1398e+06	1.56994e+06	1.45068e+06	1.73361e+06	1.96076e+06	1.9769e+06	478696	3.78365e+06	3.3488e+06	2.35679e+06	2.30494e+06	1.41199	0.497731
PC(16:0_18:2)+HCOO	PC(34:2)+HCOO	PC	(16:0_18:2)	(16:0)	(18:2)		802.56	C43 H81 O10 N1 P1	1.94718e+06	1.47841e+06	1.47371e+06	2.43905e+06	2.21658e+06	2.04157e+06	1.29012e+06	1.36087e+06	2.08563e+06	1.37704e+06	6104.51	2.83105e+06	2.62024e+06	2.47124e+06	1.6993e+06	1.18058	0.239499
PC(16:0_18:2)-CH3	PC(34:2)-CH3	PC	(16:0_18:2)	(16:0)	(18:2)		742.539	C41 H77 O8 N1 P1	4.07043e+06	3.84271e+06	3.82026e+06	4.70542e+06	4.32673e+06	5.52113e+06	2.67237e+06	3.46938e+06	4.99394e+06	3.0585e+06	1.40399e+06	6.75789e+06	5.82032e+06	5.02895e+06	3.48815e+06	1.14121	0.190563
PC(16:0_18:3)+HCOO	PC(34:3)+HCOO	PC	(16:0_18:3)	(16:0)	(18:3)		800.545	C43 H79 O10 N1 P1	3.18199e+06	2.79655e+06	2.71459e+06	3.63931e+06	3.42986e+06	1.54896e+06	768895	3.00834e+06	3.15472e+06	1.47241e+06	969444	6.82364e+06	5.75801e+06	4.23275e+06	4.17903e+06	2.20659	1.14182
PC(16:0_20:3)+HCOO	PC(36:3)+HCOO	PC	(16:0_20:3)	(16:0)	(20:3)		828.576	C45 H83 O10 N1 P1	8.97154e+06	7.84819e+06	6.96416e+06	1.08987e+07	1.05568e+07	1.02476e+07	6.07223e+06	7.51497e+06	8.07921e+06	7.75655e+06	1.29255e+06	1.08226e+07	1.79619e+07	1.19897e+07	1.0031e+07	1.31326	0.39315
PC(16:0_20:3)-CH3	PC(36:3)-CH3	PC	(16:0_20:3)	(16:0)	(20:3)		768.555	C43 H79 O8 N1 P1	460189	420872	407882	473885	450749	193786	187466	464810	451355	529574	126738	687977	938284	814474	575134	1.7201	0.782492
PC(16:0_20:4)+HCOO	PC(36:4)+HCOO	PC	(16:0_20:4)	(16:0)	(20:4)		826.56	C45 H81 O10 N1 P1	1.51948e+06	1.38933e+06	1.4464e+06	1.70553e+06	1.7615e+06	10047.3	540318	1.5777e+06	1.45546e+06	1.46163e+06	208751	3.73336e+06	2.42736e+06	2.60782e+06	799347	1.93783	0.95444
PC(16:0_20:4)-CH3	PC(36:4)-CH3	PC	(16:0_20:4)	(16:0)	(20:4)		766.539	C43 H77 O8 N1 P1	1.5766e+06	1.44116e+06	1.47615e+06	1.7054e+06	1.72011e+06	1.36791e+06	1.54232e+06	1.60216e+06	1.47291e+06	1.04154e+06	555619	2.7091e+06	1.96397e+06	1.56855e+06	2.18173e+06	1.27781	0.353673
PC(16:0_20:5)+HCOO	PC(36:5)+HCOO	PC	(16:0_20:5)	(16:0)	(20:5)		824.545	C45 H79 O10 N1 P1	1.46115e+07	1.39959e+07	1.38573e+07	1.52229e+07	1.41423e+07	3.81032e+06	1.44148e+07	1.66596e+07	1.13516e+07	9.68708e+06	3.85513e+06	4.77101e+07	1.2421e+07	9.64078e+06	1.11275e+07	1.51555	0.599838
PC(16:0_22:4)+HCOO	PC(38:4)+HCOO	PC	(16:0_22:4)	(16:0)	(22:4)		854.592	C47 H85 O10 N1 P1	3.61822e+06	3.6171e+06	3.48827e+06	4.18797e+06	4.50963e+06	3.0586e+06	1.59882e+06	3.3978e+06	3.12255e+06	3.01092e+06	632941	5.34579e+06	8.29612e+06	7.46445e+06	5.41485e+06	1.91379	0.936431
PC(16:0_22:6)+HCOO	PC(38:6)+HCOO	PC	(16:0_22:6)	(16:0)	(22:6)		850.56	C47 H81 O10 N1 P1	3.30777e+07	3.12111e+07	3.15422e+07	3.71085e+07	3.74291e+07	1.46814e+07	4.05692e+07	4.35913e+07	4.08183e+07	3.60747e+07	1.10425e+07	6.52813e+07	3.2045e+07	2.7006e+07	2.17841e+07	0.894295	-0.161177
PC(16:0_22:6)-CH3	PC(38:6)-CH3	PC	(16:0_22:6)	(16:0)	(22:6)		790.539	C45 H77 O8 N1 P1	413073	370191	384484	475848	424652	183581	536142	540652	507928	438014	124283	803271	410726	318181	275833	0.875801	-0.191324
PC(16:0e_16:0)+HCOO	PC(32:0e)+HCOO	PC	(16:0e_16:0)	(16:0e)	(16:0)		764.581	C41 H83 O9 N1 P1	1.14139e+06	1.09696e+06	1.07042e+06	1.26953e+06	1.26496e+06	1.35958e+06	691699	1.38128e+06	1.00008e+06	665886	239142	1.65823e+06	2.41332e+06	1.49881e+06	1.12765e+06	1.36062	0.444263
PC(16:0e_18:2)+HCOO	PC(34:2e)+HCOO	PC	(16:0e_18:2)	(16:0e)	(18:2)		788.581	C43 H83 O9 N1 P1	2.73296e+06	2.48022e+06	2.58085e+06	3.16011e+06	3.08622e+06	4.96557e+06	1.09515e+06	3.01187e+06	2.92939e+06	810568	931355	5.69917e+06	3.87418e+06	2.84485e+06	1.9319e+06	1.1927	0.254225
PC(16:0e_20:3)+HCOO	PC(36:3e)+HCOO	PC	(16:0e_20:3)	(16:0e)	(20:3)		814.597	C45 H85 O9 N1 P1	658204	505737	653228	802194	806859	670493	166454	483531	659893	537040	219906	1.13918e+06	1.6853e+06	900429	658043	1.82841	0.870591
PC(16:0e_20:4)+HCOO	PC(36:4e)+HCOO	PC	(16:0e_20:4)	(16:0e)	(20:4)		812.581	C45 H83 O9 N1 P1	7.49182e+06	6.71442e+06	7.00303e+06	8.43629e+06	8.32868e+06	9.1598e+06	5.01616e+06	8.00777e+06	5.86693e+06	3.35493e+06	2.53739e+06	1.2657e+07	1.25163e+07	6.78934e+06	8.34769e+06	1.36434	0.448199
PC(16:0e_20:5)+HCOO	PC(36:5e)+HCOO	PC	(16:0e_20:5)	(16:0e)	(20:5)		810.565	C45 H81 O9 N1 P1	538275	492356	21462.9	572722	580591	263849	427968	886470	348179	183862	171313	2.00993e+06	383056	217661	138317	1.3838	0.468636
PC(16:1_18:1)+HCOO	PC(34:2)+HCOO	PC	(16:1_18:1)	(16:1)	(18:1)		802.56	C43 H81 O10 N1 P1	104346	2.34664e+06	1.80121e+06	1.33462e+06	2.12992e+06	857452	2.40909e+06	980151	2.57306e+06	1.06525e+06	275076	2.48107e+06	1.19737e+06	1.31705e+06	2.69594e+06	1.01034	0.0148355
PC(16:1e_16:0)+HCOO	PC(32:1e)+HCOO	PC	(16:1e_16:0)	(16:1e)	(16:0)		762.565	C41 H81 O9 N1 P1	1.18299e+06	1.07802e+06	1.03854e+06	1.29583e+06	1.29004e+06	1.5317e+06	590872	1.17158e+06	926179	598566	259710	2.73295e+06	2.00972e+06	1.27803e+06	873838	1.48462	0.570094
PC(16:1e_18:1)+HCOO	PC(34:2e)+HCOO	PC	(16:1e_18:1)	(16:1e)	(18:1)		788.581	C43 H83 O9 N1 P1	1.89418e+06	1.75252e+06	1.82391e+06	2.16897e+06	2.1608e+06	2.82071e+06	1.37145e+06	1.4494e+06	1.72029e+06	1.3132e+06	431105	5.11959e+06	2.46629e+06	1.60658e+06	1.7512e+06	1.3112	0.390893
PC(16:1e_18:2)+HCOO	PC(34:3e)+HCOO	PC	(16:1e_18:2)	(16:1e)	(18:2)		786.565	C43 H81 O9 N1 P1	5.60189e+06	5.21005e+06	5.09117e+06	6.21623e+06	6.43418e+06	9.64856e+06	2.90869e+06	5.85909e+06	4.53166e+06	2.64642e+06	999013	1.34714e+07	6.76684e+06	6.11246e+06	4.19191e+06	1.23236	0.301427
PC(16:1e_20:3)+HCOO	PC(36:4e)+HCOO	PC	(16:1e_20:3)	(16:1e)	(20:3)		812.581	C45 H83 O9 N1 P1	951910	920355	782539	1.27314e+06	1.09588e+06	1.22621e+06	460505	940959	371225	390926	130808	2.40951e+06	1.51781e+06	1.24974e+06	454136	1.69979	0.765358
PC(16:1e_20:4)+HCOO	PC(36:5e)+HCOO	PC	(16:1e_20:4)	(16:1e)	(20:4)		810.565	C45 H81 O9 N1 P1	8.13539e+06	7.28341e+06	7.163e+06	9.35491e+06	9.22363e+06	9.73378e+06	5.86788e+06	8.99534e+06	5.12131e+06	3.47492e+06	1.95525e+06	1.62966e+07	1.05939e+07	7.17322e+06	8.80052e+06	1.35026	0.43324
PC(16:1e_22:3)+H	PC(38:4e)+H	PC	(16:1e_22:3)	(16:1e)	(22:3)		796.621	C46 H87 O7 N1 P1	6.12093e+06	5.88185e+06	5.6016e+06	6.81881e+06	6.96619e+06	6.94605e+06	3.24388e+06	5.62923e+06	5.40527e+06	3.76134e+06	5.93516e+06	7.44817e+06	1.45538e+07	7.08579e+06	9.91251e+06	1.79844	0.846747
PC(16:1e_22:6)+HCOO	PC(38:7e)+HCOO	PC	(16:1e_22:6)	(16:1e)	(22:6)		834.565	C47 H81 O9 N1 P1	922012	806543	853435	981406	985466	632306	897984	1.41612e+06	708678	606089	256253	2.32131e+06	839300	612751	554380	1.07576	0.105351
PC(17:0_18:1)+HCOO	PC(35:1)+HCOO	PC	(17:0_18:1)	(17:0)	(18:1)		818.592	C44 H85 O10 N1 P1	1.86484e+06	2.00385e+06	1.97112e+06	2.56677e+06	2.32895e+06	1.78355e+06	1.64604e+06	1.99502e+06	1.82031e+06	2.30294e+06	414798	4.1932e+06	2.76945e+06	2.54091e+06	2.25112e+06	1.27458	0.35002
PC(17:0_18:2)+HCOO	PC(35:2)+HCOO	PC	(17:0_18:2)	(17:0)	(18:2)		816.576	C44 H83 O10 N1 P1	3.04943e+06	2.67402e+06	904912	3.44436e+06	3.41678e+06	2.61463e+06	1.95728e+06	1.98966e+06	2.80866e+06	1.77377e+06	464947	6.96471e+06	3.39268e+06	3.76014e+06	3.32887e+06	1.60726	0.684607
PC(17:0_20:4)+HCOO	PC(37:4)+HCOO	PC	(17:0_20:4)	(17:0)	(20:4)		840.576	C46 H83 O10 N1 P1	2.77533e+06	2.44032e+06	2.22316e+06	3.24758e+06	2.96644e+06	2.0213e+06	3.10846e+06	3.1055e+06	1.74858e+06	1.67499e+06	540432	4.17256e+06	2.58363e+06	2.14515e+06	4.0531e+06	1.15748	0.210988
PC(18:0_16:0)+HCOO	PC(34:0)+HCOO	PC	(18:0_16:0)	(18:0)	(16:0)		806.592	C43 H85 O10 N1 P1	1.9753e+06	1.80609e+06	1.81524e+06	2.03478e+06	2.06942e+06	1.03784e+06	1.50453e+06	1.69372e+06	2.13312e+06	1.1405e+06	489877	3.6069e+06	2.69206e+06	2.37909e+06	508372	1.28851	0.365699
PC(18:0_18:1)+HCOO	PC(36:1)+HCOO	PC	(18:0_18:1)	(18:0)	(18:1)		832.607	C45 H87 O10 N1 P1	2.3444e+07	2.00602e+07	2.10099e+07	2.63025e+07	2.54091e+07	1.73309e+07	1.77343e+07	2.21553e+07	2.30254e+07	2.18995e+07	6.59455e+06	5.46056e+07	3.68817e+07	2.5435e+07	2.72757e+07	1.47625	0.56194
PC(18:0_18:2)+HCOO	PC(36:2)+HCOO	PC	(18:0_18:2)	(18:0)	(18:2)		830.592	C45 H85 O10 N1 P1	1.46855e+08	1.36592e+08	1.36737e+08	1.61479e+08	1.60866e+08	1.81483e+08	9.50409e+07	1.37807e+08	1.55214e+08	1.03972e+08	5.34775e+07	2.44192e+08	2.03832e+08	1.72895e+08	1.57913e+08	1.23577	0.305407
PC(18:0_18:2)-CH3	PC(36:2)-CH3	PC	(18:0_18:2)	(18:0)	(18:2)		770.571	C43 H81 O8 N1 P1	1.95434e+06	1.75598e+06	1.73689e+06	1.88634e+06	1.97382e+06	2.34431e+06	1.00544e+06	1.69563e+06	1.83739e+06	1.19121e+06	603859	2.76481e+06	2.59966e+06	2.19856e+06	2.01103e+06	1.26058	0.33409
PC(18:0_20:2)+HCOO	PC(38:2)+HCOO	PC	(18:0_20:2)	(18:0)	(20:2)		858.623	C47 H89 O10 N1 P1	1.26999e+06	1.07933e+06	1.14592e+06	1.42826e+06	1.40896e+06	622672	656444	1.30878e+06	992476	1.53655e+06	281055	1.88998e+06	2.98001e+06	1.96643e+06	1.22802e+06	1.63096	0.705724
PC(18:0_20:3)+HCOO	PC(38:3)+HCOO	PC	(18:0_20:3)	(18:0)	(20:3)		856.607	C47 H87 O10 N1 P1	1.92412e+06	963734	1.71327e+06	2.08647e+06	2.09769e+06	453304	609302	1.53423e+06	795773	1.61737e+06	258588	3.48849e+06	4.30096e+06	1.08475e+06	2.42814e+06	2.30758	1.20638
PC(18:0_20:4)+HCOO	PC(38:4)+HCOO	PC	(18:0_20:4)	(18:0)	(20:4)		854.592	C47 H85 O10 N1 P1	7.16485e+07	6.68547e+07	6.69308e+07	7.96104e+07	7.92498e+07	6.291e+07	7.34949e+07	8.20111e+07	5.12562e+07	4.94901e+07	2.75717e+07	1.10728e+08	8.92548e+07	6.97265e+07	1.17788e+08	1.30049	0.379061
PC(18:0_20:4)-CH3	PC(38:4)-CH3	PC	(18:0_20:4)	(18:0)	(20:4)		794.571	C45 H81 O8 N1 P1	788851	711132	718358	865933	818821	687693	845936	895687	536753	500337	273309	1.17811e+06	977641	697656	1.32616e+06	1.28458	0.361297
PC(18:0_20:5)+HCOO	PC(38:5)+HCOO	PC	(18:0_20:5)	(18:0)	(20:5)		852.576	C47 H83 O10 N1 P1	8.07855e+06	7.53076e+06	7.78203e+06	9.04429e+06	8.78724e+06	3.15917e+06	6.37441e+06	1.21449e+07	4.67345e+06	6.31104e+06	3.52191e+06	2.88472e+07	1.04133e+07	8.58214e+06	6.92884e+06	1.7847	0.835679
PC(18:0_22:4)+HCOO	PC(40:4)+HCOO	PC	(18:0_22:4)	(18:0)	(22:4)		882.623	C49 H89 O10 N1 P1	1.5884e+06	1.44733e+06	1.42687e+06	1.76561e+06	1.82322e+06	1.44121e+06	767020	1.29613e+06	995148	1.04539e+06	333620	1.71833e+06	4.20665e+06	2.87686e+06	2.50107e+06	2.0986	1.06943
PC(18:0_22:5)+HCOO	PC(40:5)+HCOO	PC	(18:0_22:5)	(18:0)	(22:5)		880.607	C49 H87 O10 N1 P1	4.53237e+06	4.28201e+06	4.28804e+06	5.04034e+06	4.97106e+06	3.15728e+06	4.73538e+06	5.42681e+06	3.29213e+06	3.88191e+06	1.10296e+06	6.94647e+06	7.48237e+06	6.03323e+06	6.10375e+06	1.35012	0.433092
PC(18:0_22:6)+HCOO	PC(40:6)+HCOO	PC	(18:0_22:6)	(18:0)	(22:6)		878.592	C49 H85 O10 N1 P1	1.5672e+07	1.43302e+07	1.4594e+07	1.72838e+07	1.70905e+07	5.9835e+06	1.72043e+07	2.41916e+07	1.39618e+07	1.66074e+07	5.46471e+06	2.41503e+07	1.86056e+07	1.56978e+07	1.37409e+07	0.99629	-0.00536274
PC(18:1_14:0)+HCOO	PC(32:1)+HCOO	PC	(18:1_14:0)	(18:1)	(14:0)		776.545	C41 H79 O10 N1 P1	4.84388e+06	3.64821e+06	3.13362e+06	4.4557e+06	4.38033e+06	2.28021e+06	2.30953e+06	3.4173e+06	5.0093e+06	2.94086e+06	1.36795e+06	5.82302e+06	1.29317e+07	7.59317e+06	6.68498e+06	2.15582	1.10824
PC(18:1_18:1)+HCOO	PC(36:2)+HCOO	PC	(18:1_18:1)	(18:1)	(18:1)		830.592	C45 H85 O10 N1 P1	1.63187e+07	1.27791e+07	1.28027e+07	1.54879e+07	1.53177e+07	1.15037e+07	1.55411e+07	9.88125e+06	1.4723e+07	1.97919e+07	3.88364e+06	3.22953e+07	1.30404e+07	1.13045e+07	1.62126e+07	1.07412	0.103161
PC(18:1_18:2)+HCOO	PC(36:3)+HCOO	PC	(18:1_18:2)	(18:1)	(18:2)		828.576	C45 H83 O10 N1 P1	3.38601e+07	3.15177e+07	3.15271e+07	3.80524e+07	3.77138e+07	4.81535e+07	3.06809e+07	2.14188e+07	4.06571e+07	2.94949e+07	9.66995e+06	7.01086e+07	2.82966e+07	2.52875e+07	3.24309e+07	0.972936	-0.0395827
PC(18:1_20:2)+H	PC(38:3)+H	PC	(18:1_20:2)	(18:1)	(20:2)		812.616	C46 H87 O8 N1 P1	2.31076e+08	2.114e+08	2.06104e+08	2.5454e+08	2.45061e+08	9.67828e+07	1.11526e+08	2.86787e+08	1.7026e+08	2.68893e+08	2.23613e+08	3.68048e+08	5.39796e+08	3.55206e+08	3.05186e+08	1.91796	0.93957
PC(18:1_20:3)+HCOO	PC(38:4)+HCOO	PC	(18:1_20:3)	(18:1)	(20:3)		854.592	C47 H85 O10 N1 P1	3.79589e+06	4.72663e+06	3.00492e+06	4.21329e+06	4.2396e+06	752549	3.75649e+06	4.39317e+06	5.06108e+06	6.76626e+06	942723	9.13973e+06	6.67369e+06	4.97504e+06	6.06376e+06	1.34084	0.423134
PC(18:1_20:4)+HCOO	PC(38:5)+HCOO	PC	(18:1_20:4)	(18:1)	(20:4)		852.576	C47 H83 O10 N1 P1	946242	1.04457e+06	1.06852e+06	1.32724e+06	1.14359e+06	980312	1.11398e+06	1.15971e+06	842565	764687	255658	1.6469e+06	1.47939e+06	1.23913e+06	2.20277e+06	1.40372	0.489256
PC(18:1_20:5)+HCOO	PC(38:6)+HCOO	PC	(18:1_20:5)	(18:1)	(20:5)		850.56	C47 H81 O10 N1 P1	1.47883e+06	1.19714e+06	1.33546e+06	1.62778e+06	1.48383e+06	607940	1.82086e+06	1.13082e+06	988169	1.37372e+06	332714	4.87605e+06	724694	569673	1.10477e+06	1.28479	0.361531
PC(18:1D7_15:0)+HCOO	PC(33:1D7)+HCOO	PC	(18:1D7_15:0)	(18:1D7)	(15:0)		797.604	C42 H74 O10 N1 P1 D7	4.66056e+06	4.28205e+06	4.28397e+06	5.27153e+06	5.14669e+06	4.4017e+06	4.88418e+06	5.17241e+06	4.51759e+06	4.66964e+06	1.21367e+06	5.52107e+06	5.96286e+06	5.33857e+06	5.60859e+06	0.999967	-4.69746e-05
PC(18:1e_20:4)+HCOO	PC(38:5e)+HCOO	PC	(18:1e_20:4)	(18:1e)	(20:4)		838.597	C47 H85 O9 N1 P1	1.7802e+06	1.60189e+06	1.57949e+06	1.96504e+06	1.87624e+06	2.75539e+06	1.18936e+06	1.77025e+06	976087	699040	502445	4.15456e+06	1.68278e+06	1.28212e+06	1.83363e+06	1.27948	0.35556
PC(18:2_18:2)+HCOO	PC(36:4)+HCOO	PC	(18:2_18:2)	(18:2)	(18:2)		826.56	C45 H81 O10 N1 P1	1.14577e+07	1.04363e+07	1.06863e+07	1.31627e+07	1.322e+07	2.43362e+07	5.05458e+06	8.74017e+06	1.78063e+07	7.22115e+06	2.45031e+06	1.8058e+07	1.03067e+07	1.05963e+07	7.77894e+06	0.778838	-0.360604
PC(18:2_20:4)+HCOO	PC(38:6)+HCOO	PC	(18:2_20:4)	(18:2)	(20:4)		850.56	C47 H81 O10 N1 P1	3.64155e+06	3.39519e+06	3.42897e+06	4.14267e+06	4.22728e+06	5.10531e+06	2.24321e+06	2.14168e+06	3.92581e+06	1.96943e+06	981716	8.10482e+06	3.98407e+06	3.36237e+06	3.84095e+06	1.31773	0.39806
PC(18:2e_20:4)+HCOO	PC(38:6e)+HCOO	PC	(18:2e_20:4)	(18:2e)	(20:4)		836.581	C47 H83 O9 N1 P1	1.57972e+06	1.43279e+06	1.43236e+06	1.90603e+06	3.43409e+06	1.72442e+06	1.57097e+06	3.25831e+06	1.25863e+06	761554	355702	3.52358e+06	2.39069e+06	1.1011e+06	1.79058e+06	1.06855	0.0956604
PC(20:2_18:2)+H	PC(38:4)+H	PC	(20:2_18:2)	(20:2)	(18:2)		810.601	C46 H85 O8 N1 P1	4.77553e+07	3.94283e+07	4.12176e+07	5.4051e+07	5.08538e+07	3.6145e+07	2.12872e+07	4.19272e+07	3.8017e+07	8.86306e+06	3.53519e+07	7.47606e+07	1.09776e+08	9.08151e+07	6.44859e+07	2.56558	1.35929	0.00186326
PC(22:3_14:1)+H	PC(36:4)+H	PC	(22:3_14:1)	(22:3)	(14:1)		782.569	C44 H81 O8 N1 P1	1.37332e+09	1.21962e+09	1.12948e+09	1.55708e+09	1.49447e+09	1.15958e+09	1.27932e+09	1.30257e+09	1.20042e+09	8.68464e+08	1.8044e+09	2.73753e+09	1.91538e+09	1.40983e+09	1.9534e+09	1.69018	0.757174
PC(23:0_11:1)+H	PC(34:1)+H	PC	(23:0_11:1)	(23:0)	(11:1)		760.585	C42 H83 O8 N1 P1	1.38327e+09	1.14044e+09	1.11565e+09	1.51339e+09	1.44516e+09	9.70298e+08	9.22388e+08	1.12958e+09	1.20869e+09	1.27493e+09	1.39988e+09	2.65696e+09	2.42592e+09	1.62591e+09	1.54806e+09	1.75389	0.81056
PC(24:1_12:2)+H	PC(36:3)+H	PC	(24:1_12:2)	(24:1)	(12:2)		784.585	C44 H83 O8 N1 P1	4.35552e+08	3.68281e+08	3.46929e+08	4.84028e+08	4.58438e+08	5.99675e+08	3.77112e+08	2.57779e+08	4.87783e+08	3.44426e+08	5.10859e+08	9.61758e+08	3.49759e+08	3.4697e+08	4.04345e+08	1.24527	0.316458
PC(30:0)+H	PC(30:0)+H	PC	(30:0)	(30:0)			706.538	C38 H77 O8 N1 P1	1.43472e+07	1.24665e+07	1.22553e+07	2.88427e+07	1.55592e+07	4.36692e+06	4.56876e+06	3.34422e+07	1.65044e+07	7.98201e+06	1.11459e+07	4.2677e+07	3.82887e+07	1.92127e+07	1.44593e+07	1.88118	0.911635	0.109183
PC(30:3+7O)+H	PC(30:3+7O)+H	PC	(30:3+7O)	(30:3+7O)			812.456	C38 H71 O15 N1 P1	35452.8	161802	117554	108624	35530.8	28462.8	141858	96357.3	119389	39734.5	92358.8	103945	92209.1	23796.2	146016	1.07638	0.106188
PC(31:1)+H	PC(31:1)+H	PC	(31:1)	(31:1)			718.538	C39 H77 O8 N1 P1	298784	235121	55796.8	282757	352671	52686.6	32065.1	280030	254584	131602	220103	437657	976685	702643	401801	3.64714	1.86677	0.0176445
PC(32:0)+H	PC(32:0)+H	PC	(32:0)	(32:0)			734.569	C40 H81 O8 N1 P1	9.80786e+07	9.09783e+07	7.9857e+07	1.13672e+08	9.92802e+07	8.25673e+07	7.46795e+07	1.09789e+08	1.08977e+08	6.43845e+07	1.07428e+08	1.69467e+08	1.7425e+08	1.15213e+08	8.40283e+07	1.47682	0.562494
PC(32:0e)+H	PC(32:0e)+H	PC	(32:0e)	(32:0e)			720.59	C40 H83 O7 N1 P1	1.0929e+07	1.22829e+07	1.15291e+07	1.43629e+07	1.41457e+07	1.37785e+07	7.00402e+06	1.38455e+07	1.11713e+07	7.48454e+06	1.26558e+07	2.05613e+07	2.41769e+07	1.64513e+07	1.24241e+07	1.61905	0.695151
PC(32:1)+H	PC(32:1)+H	PC	(32:1)	(32:1)			732.554	C40 H79 O8 N1 P1	2.5668e+08	2.54908e+08	2.41237e+08	3.14829e+08	2.75562e+08	1.08186e+08	1.15521e+08	1.90235e+08	2.50032e+08	1.85112e+08	2.13279e+08	5.39802e+08	8.15265e+08	4.54508e+08	3.36709e+08	2.77895	1.47454	0.0078859
PC(32:1)+Na	PC(32:1)+Na	PC	(32:1)	(32:1)			754.536	C40 H78 O8 N1 P1 Na1	1.35694e+07	1.20853e+07	1.13896e+07	1.49515e+07	1.48753e+07	4.16821e+06	4.70191e+06	8.59782e+06	1.07326e+07	7.7236e+06	9.06808e+06	3.00018e+07	4.88089e+07	2.05299e+07	1.60415e+07	3.46424	1.79254	0.0148444
PC(32:1e)+H	PC(32:1e)+H	PC	(32:1e)	(32:1e)			718.575	C40 H81 O7 N1 P1	1.25365e+07	1.15231e+07	1.11677e+07	1.42019e+07	1.36054e+07	1.65038e+07	6.15144e+06	1.23387e+07	9.66811e+06	6.10919e+06	1.29165e+07	3.1288e+07	2.40538e+07	1.4244e+07	9.77559e+06	1.81752	0.861973
PC(32:2)+H	PC(32:2)+H	PC	(32:2)	(32:2)			730.538	C40 H77 O8 N1 P1	1.60524e+07	1.53736e+07	1.49037e+07	1.89425e+07	1.82061e+07	1.05066e+07	5.41919e+06	1.3859e+07	1.71283e+07	1.18746e+07	2.02912e+07	3.36806e+07	3.59654e+07	2.41288e+07	2.61799e+07	3.65205	1.8687	0.0176444
PC(33:0)+H	PC(33:0)+H	PC	(33:0)	(33:0)			748.585	C41 H83 O8 N1 P1	5.69818e+06	4.9775e+06	5.18454e+06	6.54116e+06	5.91844e+06	3.41309e+06	2.94353e+06	2.18612e+06	4.85887e+06	2.94932e+06	4.02944e+06	1.40786e+07	1.22303e+07	9.38304e+06	5.69328e+06	2.7775	1.47379
PC(33:1)+H	PC(33:1)+H	PC	(33:1)	(33:1)			746.569	C41 H81 O8 N1 P1	2.10844e+07	1.86406e+07	1.81774e+07	2.39978e+07	2.79984e+07	1.14478e+07	1.00374e+07	1.73163e+07	1.87939e+07	1.49974e+07	1.83259e+07	4.04324e+07	3.93492e+07	2.97455e+07	2.54841e+07	2.11229	1.07881
PC(33:1)+H_2	PC(33:1)+H	PC	(33:1)	(33:1)			746.569	C41 H81 O8 N1 P1	5.75863e+06	5.64191e+06	5.01558e+06	6.26786e+06	1.51892e+06	3.83948e+06	3.52858e+06	5.40238e+06	5.45214e+06	1.9344e+06	6.10141e+06	9.57955e+06	1.12573e+07	8.70105e+06	6.85664e+06	2.10825	1.07605
PC(33:1D7)+H	PC(33:1D7)+H	PC	(33:1D7)	(33:1D7)			753.613	C41 H74 O8 N1 P1 D7	4.732e+07	4.35253e+07	4.18805e+07	5.50041e+07	5.03826e+07	4.34789e+07	4.98111e+07	5.30923e+07	4.45164e+07	4.5016e+07	5.28957e+07	6.58629e+07	6.44105e+07	5.91831e+07	6.01584e+07	1.28229	0.35872
PC(33:2)+H	PC(33:2)+H	PC	(33:2)	(33:2)			744.554	C41 H79 O8 N1 P1	1.34784e+07	1.27834e+07	1.23573e+07	1.62536e+07	1.58039e+07	9.3707e+06	9.58075e+06	6.90337e+06	2.3002e+07	1.22474e+07	1.66332e+07	2.71611e+07	2.07747e+07	2.01814e+07	1.64187e+07	1.65568	0.727425
PC(33:2e)+H	PC(33:2e)+H	PC	(33:2e)	(33:2e)			730.575	C41 H81 O7 N1 P1	703660	590225	575951	804818	761600	921822	160635	542697	866907	90734.2	744838	3.16788e+06	635059	536814	213502	2.0513	1.03654
PC(33:3)+H	PC(33:3)+H	PC	(33:3)	(33:3)			742.538	C41 H77 O8 N1 P1	1.96724e+06	1.66196e+06	1.52949e+06	2.36061e+06	2.17421e+06	730718	1.2996e+06	1.11124e+06	3.62915e+06	2.22819e+06	1.33814e+06	3.23834e+06	3.12506e+06	3.32357e+06	2.48366e+06	1.50116	0.586077
PC(34:0)+H	PC(34:0)+H	PC	(34:0)	(34:0)			762.601	C42 H85 O8 N1 P1	1.89504e+07	1.65217e+07	1.60971e+07	2.09653e+07	2.06869e+07	1.65301e+07	1.42259e+07	1.62057e+07	1.87648e+07	1.3036e+07	2.28627e+07	3.70971e+07	3.17258e+07	2.55935e+07	1.73671e+07	1.70952	0.773591
PC(34:1)+H	PC(34:1)+H	PC	(34:1)	(34:1)			760.585	C42 H83 O8 N1 P1	50419.1	76136.9	34359.1	69658.4	41222.1	9519.39	68005.5	33936.7	12678.5	38630.5	52266.8	93610.2	127953	54469.1	68550.4	2.43809	1.28575
PC(34:1+O)+H	PC(34:1+O)+H	PC	(34:1+O)	(34:1+O)			776.58	C42 H83 O9 N1 P1	2.79998e+06	2.07415e+06	1.81961e+06	2.70681e+06	3.31746e+06	2.87678e+06	1.82518e+06	1.79639e+06	1.84702e+06	1.74138e+06	2.13115e+06	6.06065e+06	4.35011e+06	2.11017e+06	2.32554e+06	1.68316	0.751175
PC(34:1e)+H	PC(34:1e)+H	PC	(34:1e)	(34:1e)			746.606	C42 H85 O7 N1 P1	2.91644e+07	2.56835e+07	2.55195e+07	3.14518e+07	3.08436e+07	3.71086e+07	2.14058e+07	2.70721e+07	2.51224e+07	1.72081e+07	2.73323e+07	5.37411e+07	4.39438e+07	2.76182e+07	3.42715e+07	1.46116	0.547112
PC(34:2)+H	PC(34:2)+H	PC	(34:2)	(34:2)			758.569	C42 H81 O8 N1 P1	2.56002e+09	1.72481e+09	2.05805e+09	3.13666e+09	2.55039e+09	3.39762e+09	1.87807e+09	2.08731e+09	2.72592e+09	1.38486e+09	3.43597e+09	3.95349e+09	3371864430	3.39381e+09	2.57318e+09	1.45796	0.543951
PC(34:2)+Na	PC(34:2)+Na	PC	(34:2)	(34:2)			780.551	C42 H80 O8 N1 P1 Na1	2.54492e+07	7.76203e+06	2.08502e+07	2.69062e+07	2.59133e+07	2.95718e+07	2.23616e+07	2.599e+07	2.70206e+07	2.35718e+07	3.83276e+07	5.0194e+07	4.33108e+07	4.31447e+07	3.48314e+07	1.63255	0.707126
PC(34:2e)+H	PC(34:2e)+H	PC	(34:2e)	(34:2e)			744.59	C42 H83 O7 N1 P1	4.01611e+07	3.46525e+07	2.97573e+07	4.43854e+07	3.6607e+07	6.59636e+07	1.72885e+07	3.39089e+07	3.17072e+07	1.23789e+07	5.05417e+07	6.61506e+07	5.96966e+07	3.9624e+07	2.70581e+07	1.50744	0.592105
PC(34:2e)+H_2	PC(34:2e)+H	PC	(34:2e)	(34:2e)			744.59	C42 H83 O7 N1 P1	2.01121e+07	1.83793e+07	1.78537e+07	2.24112e+07	1.88782e+07	2.65259e+07	1.3215e+07	1.22901e+07	1.4713e+07	1.37773e+07	1.95917e+07	5.52822e+07	2.33798e+07	1.68911e+07	1.86748e+07	1.66191	0.732845
PC(34:3)+H	PC(34:3)+H	PC	(34:3)	(34:3)			756.554	C42 H79 O8 N1 P1	5.79987e+06	6.53893e+06	7.83948e+06	6.80325e+06	7.60131e+06	6.92658e+06	3.1915e+06	5.99965e+06	7.20086e+06	3.75062e+06	8.6521e+06	1.40128e+07	1.24746e+07	1.34209e+07	1.09977e+07	2.20022	1.13765	0.000270422
PC(34:3e)+H	PC(34:3e)+H	PC	(34:3e)	(34:3e)			742.575	C42 H81 O7 N1 P1	6.60161e+07	5.84555e+07	5.62233e+07	7.73974e+07	7.2547e+07	1.10623e+08	3.28808e+07	7.01985e+07	5.18155e+07	2.93558e+07	5.39901e+07	1.69247e+08	8.89628e+07	7.06499e+07	5.2583e+07	1.47668	0.562356
PC(34:4)+H	PC(34:4)+H	PC	(34:4)	(34:4)			754.538	C42 H77 O8 N1 P1	6.49274e+06	5.29246e+06	5.32756e+06	7.29309e+06	6.14753e+06	1.84883e+06	2.10137e+06	6.06256e+06	4.52053e+06	3.36393e+06	7.64509e+06	1.38555e+07	1.20366e+07	6.63131e+06	1.35929e+07	3.0039	1.58683	0.00357335
PC(35:1)+H	PC(35:1)+H	PC	(35:1)	(35:1)			774.601	C43 H85 O8 N1 P1	2.30223e+07	2.0957e+07	2.01307e+07	2.56697e+07	2.43498e+07	1.78571e+07	1.72128e+07	2.13213e+07	1.84352e+07	2.26517e+07	2.18142e+07	5.20716e+07	3.29148e+07	2.68457e+07	2.4091e+07	1.61818	0.694371
PC(35:2)+H	PC(35:2)+H	PC	(35:2)	(35:2)			772.585	C43 H83 O8 N1 P1	4.15175e+07	4.03532e+07	3.91659e+07	4.75099e+07	4.8019e+07	4.70868e+07	3.41894e+07	2.98543e+07	4.46342e+07	3.00505e+07	4.3315e+07	1.11557e+08	4.77016e+07	5.93447e+07	5.61982e+07	1.71201	0.775688
PC(35:2)+H_2	PC(35:2)+H	PC	(35:2)	(35:2)			772.585	C43 H83 O8 N1 P1	5.38701e+07	4.58046e+07	4.29128e+07	5.70979e+07	5.54043e+07	7.08985e+07	3.65311e+07	4.32158e+07	5.13257e+07	3.78316e+07	6.0495e+07	1.08444e+08	5.60891e+07	6.1888e+07	4.91133e+07	1.40127	0.48674
PC(35:3)+H	PC(35:3)+H	PC	(35:3)	(35:3)			770.569	C43 H81 O8 N1 P1	1.61087e+07	1.44775e+07	1.34333e+07	1.7542e+07	1.79533e+07	9.69117e+06	8.07379e+06	1.31148e+07	1.60703e+07	1.3896e+07	1.78e+07	3.19574e+07	2.74219e+07	2.93477e+07	1.85267e+07	2.05524	1.03931
PC(35:3e)+H	PC(35:3e)+H	PC	(35:3e)	(35:3e)			756.59	C43 H83 O7 N1 P1	2.2755e+06	2.13443e+06	2.01871e+06	2.69492e+06	2.43725e+06	3.51471e+06	1.20766e+06	3.29671e+06	1.20093e+06	764568	1.99145e+06	2.07891e+06	2.08495e+06	3.13875e+06	2.07542e+06	1.13871	0.187395
PC(35:4)+H	PC(35:4)+H	PC	(35:4)	(35:4)			768.554	C43 H79 O8 N1 P1	7.08011e+06	6.11628e+06	5.93185e+06	8.1037e+06	7.94253e+06	4.89388e+06	5.26568e+06	7.49369e+06	6.80007e+06	3.74376e+06	9.85036e+06	1.18965e+07	9.77964e+06	8.99975e+06	1.24372e+07	1.87833	0.909453
PC(35:4)+H_2	PC(35:4)+H	PC	(35:4)	(35:4)			768.554	C43 H79 O8 N1 P1	279569	201921	268484	361552	333573	192896	147147	215566	176795	151956	294057	526046	515787	541504	375937	2.54798	1.34935
PC(35:5)+H	PC(35:5)+H	PC	(35:5)	(35:5)			766.538	C43 H77 O8 N1 P1	2.44907e+06	2.04339e+06	1.82189e+06	2.7939e+06	2.48762e+06	393368	2.21246e+06	1.68211e+06	2.05672e+06	2.14434e+06	1.49792e+06	7.43867e+06	3.00804e+06	3.11763e+06	3.1514e+06	2.14556	1.10136
PC(35:6)+H	PC(35:6)+H	PC	(35:6)	(35:6)			764.522	C43 H75 O8 N1 P1	1.47042e+07	1.33366e+07	1.37924e+07	1.80868e+07	1.55136e+07	5.01064e+06	1.93675e+07	1.63953e+07	1.93908e+07	1.91839e+07	1.00005e+07	3.74874e+07	1.56911e+07	1.44216e+07	1.68287e+07	1.19006	0.251038
PC(36:1)+H	PC(36:1)+H	PC	(36:1)	(36:1)			788.616	C44 H87 O8 N1 P1	2.16871e+08	1.98702e+08	2.00705e+08	2.38531e+08	2.39918e+08	1.66402e+08	1.38166e+08	2.07714e+08	1.71929e+08	2.18618e+08	2.1859e+08	4.60106e+08	4.07142e+08	2.55039e+08	2.76378e+08	1.79132	0.841022
PC(36:1)+Na	PC(36:1)+Na	PC	(36:1)	(36:1)			810.598	C44 H86 O8 N1 P1 Na1	1.22841e+07	1.13231e+07	1.01567e+07	1.31696e+07	1.36328e+07	9.58774e+06	9.80096e+06	1.27096e+07	9.68707e+06	1.15321e+07	1.54172e+07	2.2988e+07	2.11267e+07	1.45159e+07	1.70718e+07	1.709	0.773154
PC(36:2)+H_2	PC(36:2)+H	PC	(36:2)	(36:2)			786.601	C44 H85 O8 N1 P1	1.78312e+09	1.40344e+09	1.02666e+09	2.02224e+09	1.93375e+09	1.95012e+09	1.08832e+09	1.63574e+09	1.79083e+09	9.95675e+08	2.07977e+09	3.33833e+09	2.75846e+09	2.18738e+09	1.68653e+09	1.6152	0.691711	0.0169994
PC(36:2)+Na	PC(36:2)+Na	PC	(36:2)	(36:2)			808.583	C44 H84 O8 N1 P1 Na1	2.85635e+07	2.60869e+07	2.56281e+07	3.14944e+07	2.95035e+07	3.44004e+07	2.41511e+07	3.00498e+07	3.087e+07	2.49328e+07	4.35834e+07	4.8459e+07	4.57292e+07	4.25426e+07	3.87676e+07	1.51714	0.601357	0.0169994
PC(36:2e)+H	PC(36:2e)+H	PC	(36:2e)	(36:2e)			772.621	C44 H87 O7 N1 P1	4.08335e+06	3.56464e+06	3.55036e+06	4.3827e+06	4.16528e+06	4.90143e+06	3.80542e+06	2.67681e+06	3.69591e+06	2.39543e+06	4.32151e+06	8.2106e+06	4.38306e+06	2.40133e+06	5.04326e+06	1.39398	0.479207
PC(36:3e)+H	PC(36:3)+H	PC	(36:3)	(36:3)			784.585	C44 H83 O8 N1 P1	3.2729e+08	5.39198e+08	5.3095e+08	6.86486e+08	3.53264e+08	1.21153e+08	3.3667e+08	3.22662e+08	6.1065e+08	6.6577e+08	2.79723e+08	6.50439e+08	1.18317e+09	5.50955e+08	6.77517e+08	1.62468	0.700152
PC(36:3)+H_2	PC(36:3)+H	PC	(36:3)	(36:3)			784.585	C44 H83 O8 N1 P1	5.45728e+07	3.95206e+07	4.72739e+07	6.10311e+07	5.72225e+07	4.4971e+06	1.26201e+07	4.86511e+07	2.73425e+07	3.03198e+07	5.63495e+07	1.20473e+08	1.12346e+08	7.31119e+07	8.0699e+07	3.5889	1.84354	0.00232461
PC(36:3)+Na	PC(36:3)+Na	PC	(36:3)	(36:3)			806.567	C44 H82 O8 N1 P1 Na1	5.82184e+06	2.08347e+07	2.11363e+07	2.57477e+07	2.38336e+07	1.59957e+07	3.22456e+06	2.48183e+07	2.62831e+07	26706270	2.83151e+07	8.96141e+06	2.55416e+07	3.40995e+07	2.79967e+07	1.2874	0.364465
PC(36:3e)+H_2	PC(36:3e)+H	PC	(36:3e)	(36:3e)			770.606	C44 H85 O7 N1 P1	1.23454e+07	1.14948e+07	1.09628e+07	1.35464e+07	1.28216e+07	1.88907e+07	9.10083e+06	1.08115e+07	1.42079e+07	5.12267e+06	1.9505e+07	2.33394e+07	1.65214e+07	1.06001e+07	1.10759e+07	1.39406	0.479294
PC(36:4)+H_2	PC(36:4)+H	PC	(36:4)	(36:4)			782.569	C44 H81 O8 N1 P1	2.5982e+07	2.56579e+07	2.09734e+07	2.92225e+07	2.91106e+07	2.28318e+07	1.40581e+07	2.08613e+07	2.14555e+07	2.07024e+07	4.75633e+07	6.52263e+07	5.1127e+07	5.24059e+07	5.49908e+07	2.7156	1.44127	2.79324e-05
PC(36:4)+H_3	PC(36:4)+H	PC	(36:4)	(36:4)			782.569	C44 H81 O8 N1 P1	1.81112e+07	2.26074e+07	1.98795e+07	7.83366e+06	2.80243e+07	2.53211e+07	3.45615e+06	5.3449e+06	2.52955e+07	2.28992e+07	3.59039e+07	7.95273e+06	882752	4.67743e+06	3.91407e+07	1.07581	0.105427
PC(36:4)+Na	PC(36:4)+Na	PC	(22:3_14:1)	(22:3)	(14:1)		804.551	C44 H80 O8 N1 P1 Na1	1.54777e+07	1.44693e+07	1.40998e+07	1.68809e+07	1.75918e+07	1.67225e+07	1.73502e+07	1.74399e+07	1.64511e+07	1.42703e+07	2.40459e+07	2.82805e+07	2.50845e+07	2.10652e+07	2.83476e+07	1.54223	0.625018
PC(36:4+O)+H	PC(36:4+O)+H	PC	(36:4+O)	(36:4+O)			798.564	C44 H81 O9 N1 P1	1.7211e+06	1.52278e+06	1.50713e+06	1.80302e+06	1.7834e+06	1.54529e+06	660816	2.07268e+06	739767	1.17412e+06	1.80077e+06	1.76065e+06	1.00176e+06	1.41658e+06	7.05756e+06	2.10528	1.07401
PC(36:4e)+H	PC(36:4e)+H	PC	(36:4e)	(36:4e)			768.59	C44 H83 O7 N1 P1	8.7298e+07	7.90399e+07	7.97665e+07	9.88613e+07	9.50549e+07	1.11468e+08	5.56522e+07	9.315e+07	6.64922e+07	3.70919e+07	1.47094e+08	1.56588e+08	1.61632e+08	8.25229e+07	9.74932e+07	1.7736	0.826677
PC(36:5)+H	PC(36:5)+H	PC	(36:5)	(36:5)			780.554	C44 H79 O8 N1 P1	7.11622e+06	6.98565e+06	6.94481e+06	7.64205e+06	7.5198e+06	2.42999e+06	6.48867e+06	4.71741e+06	6.25176e+06	6.18611e+06	9.49675e+06	1.79308e+07	9.5964e+06	4.99989e+06	1.70666e+07	2.26627	1.18032	0.0414
PC(36:5e)+H	PC(36:5e)+H	PC	(36:5e)	(36:5e)			766.575	C44 H81 O7 N1 P1	1.30931e+08	1.03651e+08	1.1827e+08	1.2153e+08	1.17433e+08	1.42881e+08	1.04131e+08	1.48398e+08	7.65958e+07	5.67114e+07	1.3786e+08	2.87036e+08	1.50334e+08	1.25974e+08	1.51821e+08	1.61338	0.690089
PC(36:5e)-CH3	PC(36:5e)-CH3	PC	(36:5e)	(36:5e)			750.544	C43 H77 O7 N1 P1	7.88647e+06	7.09922e+06	7.14423e+06	8.69005e+06	8.66409e+06	1.15253e+07	6.40773e+06	7.91413e+06	5.43599e+06	3.85423e+06	2.23746e+06	1.44948e+07	9.42589e+06	9.00042e+06	8.02817e+06	1.22908	0.297581
PC(36:6e)+H	PC(36:6e)+H	PC	(36:6e)	(36:6e)			764.559	C44 H79 O7 N1 P1	1.69235e+07	1.51467e+07	1.4376e+07	1.92572e+07	1.86327e+07	8.59737e+06	1.64113e+07	2.39719e+07	7.7991e+06	6.63299e+06	1.64329e+07	7.71971e+07	1.00201e+07	1.08164e+07	9.10825e+06	1.94874	0.962541
PC(36:7e)+H	PC(36:7e)+H	PC	(36:7e)	(36:7e)			762.543	C44 H77 O7 N1 P1	223065	179529	240997	267918	259530	169521	177749	439140	210657	135341	276180	867142	219859	168650	171502	1.50417	0.588966
PC(37:2)+H	PC(37:2)+H	PC	(37:2)	(37:2)			800.616	C45 H87 O8 N1 P1	2.50732e+06	2.35759e+06	2.30142e+06	2.96081e+06	2.83966e+06	2.0153e+06	2.14475e+06	2.35434e+06	1.96546e+06	2.37423e+06	2.42077e+06	6.50808e+06	2.86726e+06	3.27893e+06	2.83235e+06	1.64983	0.722318
PC(37:4)+H	PC(37:4)+H	PC	(37:4)	(37:4)			796.585	C45 H83 O8 N1 P1	1.1874e+07	1.05504e+07	1.04125e+07	1.37439e+07	1.37514e+07	8.98618e+06	1.28543e+07	9.49837e+06	7.87895e+06	7.12765e+06	1.23526e+07	3.45201e+07	1.18072e+07	1.50451e+07	2.20319e+07	2.06616	1.04695
PC(37:4)+H_2	PC(37:4)+H	PC	(37:4)	(37:4)			796.585	C45 H83 O8 N1 P1	4.30532e+07	3.61899e+07	3.56112e+07	4.66585e+07	4.42419e+07	3.5911e+07	4.94868e+07	4.86781e+07	2.95531e+07	3.17014e+07	5.76265e+07	7.62805e+07	4.0059e+07	3.93065e+07	6.21871e+07	1.41022	0.495925
PC(37:4e)+H	PC(37:4e)+H	PC	(37:4e)	(37:4e)			782.606	C45 H85 O7 N1 P1	2.38743e+06	2.14002e+06	2.05456e+06	2.67226e+06	2.57084e+06	3.09446e+06	1.48091e+06	2.47773e+06	1.65936e+06	1.11412e+06	3.70224e+06	5.12855e+06	4.2054e+06	2.72789e+06	2.26657e+06	1.83489	0.87569
PC(37:5)+H	PC(37:5)+H	PC	(37:5)	(37:5)			794.569	C45 H81 O8 N1 P1	890772	642246	785230	975148	838138	82254.1	685966	1.02788e+06	403033	400351	473104	4.58095e+06	444741	504376	531746	2.51393	1.32994
PC(37:5e)+H	PC(37:5e)+H	PC	(37:5e)	(37:5e)			780.59	C45 H83 O7 N1 P1	2.64777e+06	2.54916e+06	2.39869e+06	2.93652e+06	3.00623e+06	3.52597e+06	1.7281e+06	3.15962e+06	1.21353e+06	1.02351e+06	3.7093e+06	7.8353e+06	2.84776e+06	2.77497e+06	2.68846e+06	1.86426	0.898606
PC(37:6)+H	PC(37:6)+H	PC	(37:6)	(37:6)			792.554	C45 H79 O8 N1 P1	2.44665e+06	2.24664e+06	2.03513e+06	2.75853e+06	2.39703e+06	806229	2.49699e+06	3.17598e+06	3.08777e+06	2.37316e+06	3.48966e+06	3.95355e+06	2.42967e+06	2.7864e+06	2.15721e+06	1.2409	0.311385
PC(38:1)+H	PC(38:1)+H	PC	(38:1)	(38:1)			816.648	C46 H91 O8 N1 P1	2.43354e+06	2.3647e+06	2.45347e+06	3.12202e+06	2.5529e+06	1.64327e+06	2.51868e+06	2.17699e+06	2.19794e+06	2.49364e+06	27952	3.73163e+06	3.38178e+06	1.86654e+06	2.83309e+06	1.07348	0.10229
PC(38:2)+H	PC(38:2)+H	PC	(38:2)	(38:2)			814.632	C46 H89 O8 N1 P1	1.12802e+07	9.8022e+06	9.39332e+06	1.15245e+07	2.17903e+07	5.40145e+06	5.79505e+06	2.04931e+07	7.89617e+06	2.15918e+07	1.09289e+07	1.76108e+07	3.77564e+07	2.79768e+07	2.3456e+07	1.92438	0.944393
PC(38:3)+H	PC(38:3)+H	PC	(38:3)	(38:3)			812.616	C46 H87 O8 N1 P1	2.77157e+06	1.18139e+07	1.08423e+07	3.863e+06	1.2003e+07	1.37539e+07	1.28136e+07	6.34547e+06	8.00472e+06	9.41902e+06	2.51072e+06	1.4316e+06	999754	3.49611e+07	3.57705e+07	1.50335	0.588181
PC(38:3)+H_2	PC(38:3)+H	PC	(38:3)	(38:3)			812.616	C46 H87 O8 N1 P1	2.30741e+08	2.1141e+08	2.0598e+08	2.54096e+08	2.45252e+08	9.73268e+07	9.75323e+07	2.88224e+08	1.72128e+08	2.68809e+08	2.23112e+08	3.68313e+08	5.40625e+08	3.55372e+08	3.05299e+08	1.94013	0.956156
PC(38:3)+H_3	PC(38:3)+H	PC	(38:3)	(38:3)			812.616	C46 H87 O8 N1 P1	1.89726e+07	1.73488e+07	1.67151e+07	1.97376e+07	2.03631e+07	6.58089e+06	8.8234e+06	1.50161e+07	8.98885e+06	2.10518e+07	1.65696e+07	3.83736e+07	4.45372e+07	2.55823e+07	2.98098e+07	2.56152	1.357	0.00319727
PC(38:3)+Na	PC(38:3)+Na	PC	(18:1_20:2)	(18:1)	(20:2)		834.598	C46 H86 O8 N1 P1 Na1	9.43678e+06	8.24217e+06	8.00762e+06	1.02772e+07	1.00998e+07	3.37761e+06	4.60775e+06	1.08538e+07	6.33678e+06	1.08909e+07	9.75555e+06	1.50236e+07	1.99089e+07	1.4319e+07	1.26897e+07	1.98789	0.991238
PC(38:3+Ox)+H	PC(38:3+Ox)+H	PC	(38:3+Ox)	(38:3+Ox)			826.596	C46 H85 O9 N1 P1	970795	961532	989600	1.1217e+06	963825	1.65719e+06	724159	945487	678136	458809	974176	1.24582e+06	1.47019e+06	954166	1.62726e+06	1.405	0.49057
PC(38:4)+H	PC(38:4)+H	PC	(38:4)	(38:4)			810.601	C46 H85 O8 N1 P1	9.32217e+07	8.23077e+07	7.56163e+07	1.00305e+08	9.6773e+07	5.14408e+07	6.63332e+07	6.22385e+07	9.25371e+07	1.29467e+08	9.55388e+07	1.57593e+08	1.03741e+08	9.53906e+07	1.03973e+08	1.38361	0.46844
PC(38:4)+H_2	PC(38:4)+H	PC	(38:4)	(38:4)			810.601	C46 H85 O8 N1 P1	8.87187e+08	8.32225e+08	8.15969e+08	1.03035e+09	9.61254e+08	7.86982e+08	9.00733e+08	1.02718e+09	6.05431e+08	6.15287e+08	1.28865e+09	1.51493e+09	1.23917e+09	8.81911e+08	1.59156e+09	1.6557	0.727444
PC(38:4)+Na	PC(38:4)+Na	PC	(38:4)	(38:4)			832.583	C46 H84 O8 N1 P1 Na1	1.5924e+07	1.48658e+07	1.40331e+07	1.70777e+07	1.67016e+07	1.61667e+07	1.90241e+07	1.936e+07	1.35454e+07	1.42446e+07	2.55554e+07	2.30643e+07	2.06542e+07	2.08359e+07	2.81232e+07	1.4359	0.521955
PC(38:4e)+H	PC(38:4e)+H	PC	(38:4e)	(38:4e)			796.621	C46 H87 O7 N1 P1	3.63265e+07	3.3383e+07	3.32705e+07	4.00478e+07	4.01003e+07	5.78894e+07	1.84815e+07	3.562e+07	2.88431e+07	1.7858e+07	4.26351e+07	6.34834e+07	6.45544e+07	3.71205e+07	4.04973e+07	1.56461	0.6458
PC(38:5)+H	PC(38:5)+H	PC	(38:5)	(38:5)			808.585	C46 H83 O8 N1 P1	5.81282e+07	4.78119e+07	3.87417e+07	6.76443e+07	6.64151e+07	3.58813e+07	4.69375e+07	5.59916e+07	5.92395e+07	5.21543e+07	1.01069e+08	1.11435e+08	2.10165e+08	1.59676e+08	5.48529e+07	2.54671	1.34864	0.00319727
PC(38:5)+H_2	PC(38:5)+H	PC	(38:5)	(38:5)			808.585	C46 H83 O8 N1 P1	1.65236e+07	1.35152e+07	1.32462e+07	1.64136e+07	1.52312e+07	1.454e+07	1.7497e+07	1.59021e+07	1.30642e+07	8.43511e+06	1.58601e+07	2.93344e+07	1.45388e+07	1.82889e+07	2.99055e+07	1.55429	0.636258
PC(38:5)+H_3	PC(38:5)+H	PC	(38:5)	(38:5)			808.585	C46 H83 O8 N1 P1	1.8322e+08	1.67679e+08	1.66272e+08	2.05615e+08	1.92913e+08	7.71237e+07	1.55308e+08	2.55305e+08	1.09676e+08	1.39868e+08	2.36578e+08	4.75444e+08	2.35034e+08	2.04393e+08	1.99949e+08	1.83295	0.874165
PC(38:5)+H_4	PC(38:5)+H	PC	(38:5)	(38:5)			808.585	C46 H83 O8 N1 P1	2.85635e+07	2.60869e+07	2.56281e+07	3.14944e+07	2.95035e+07	3.44004e+07	2.41511e+07	3.00498e+07	3.087e+07	2.49328e+07	4.35834e+07	4.8459e+07	4.57292e+07	4.25426e+07	3.87676e+07	1.51714	0.601357
PC(38:5)+Na	PC(38:5)+Na	PC	(38:5)	(38:5)			830.567	C46 H82 O8 N1 P1 Na1	2.35959e+06	1.92703e+06	1.51983e+06	2.36947e+06	2.1209e+06	1.58333e+06	3.82546e+06	2.72044e+06	1.5057e+06	2.62657e+06	3.37316e+06	3.86479e+06	3.23692e+06	2.20033e+06	5.00379e+06	1.44183	0.527901
PC(38:5e)+H	PC(38:5e)+H	PC	(38:5e)	(38:5e)			794.606	C46 H85 O7 N1 P1	8.47494e+07	7.50216e+07	7.26266e+07	9.71245e+07	9.26405e+07	9.93312e+07	8.03238e+07	8.20366e+07	6.90138e+07	4.13867e+07	1.25994e+08	1.41955e+08	1.28651e+08	6.84307e+07	1.21412e+08	1.57607	0.656332
PC(38:5e)+H_2	PC(38:5e)+H	PC	(38:5e)	(38:5e)			794.606	C46 H85 O7 N1 P1	1.53484e+07	1.67822e+07	1.62092e+07	2.04222e+07	1.98118e+07	2.80704e+07	1.23243e+07	1.95377e+07	9.62481e+06	6.29903e+06	2.21341e+07	4.84452e+07	1.5718e+07	1.33103e+07	1.55419e+07	1.51799	0.602167
PC(38:6)+H_2	PC(38:6)+H	PC	(38:6)	(38:6)			806.569	C46 H81 O8 N1 P1	1.74639e+07	1.63096e+07	1.52831e+07	1.97433e+07	1.96566e+07	1.10145e+06	1.99481e+07	1.13842e+07	1.30724e+07	1.40712e+07	1.79204e+07	7.20638e+07	243906	68512.8	1.36917e+07	1.74544	0.803587	0.351536
PC(38:6e)+H	PC(38:6e)+H	PC	(38:6e)	(38:6e)			792.59	C46 H83 O7 N1 P1	3.44322e+07	2.99354e+07	2.9367e+07	3.67499e+07	3.58836e+07	3.59484e+07	3.21361e+07	3.37422e+07	2.72032e+07	1.68662e+07	4.03002e+07	7.63117e+07	4.29239e+07	2.40344e+07	3.65721e+07	1.5089	0.593494
PC(38:7e)+H	PC(38:7)+H	PC	(38:7)	(38:7)			790.575	C46 H81 O7 N1 P1	1.20167e+07	9.86951e+06	9.24302e+06	1.34573e+07	1.22655e+07	7.75157e+06	1.09684e+07	1.66379e+07	8.81314e+06	7.03388e+06	1.38371e+07	3.18682e+07	1.08915e+07	8.92019e+06	7.26584e+06	1.4214	0.507316	0.275233
PC(38:7e)-CH3	PC(38:7e)-CH3	PC	(38:7e)	(38:7e)			774.544	C45 H77 O7 N1 P1	2.40604e+06	2.22431e+06	2.25478e+06	2.66509e+06	2.68259e+06	2.2209e+06	2.32751e+06	3.3871e+06	2.34688e+06	1.6943e+06	702662	5.34661e+06	2.32225e+06	1.95201e+06	1.67829e+06	1.0021	0.00302364
PC(39:5)+H	PC(39:5)+H	PC	(39:5)	(39:5)			822.601	C47 H85 O8 N1 P1	2.3575e+06	5.54651e+06	4.63978e+06	2.5419e+06	4.8453e+06	3.56551e+06	5.60692e+06	5.20324e+06	2.77231e+06	1.61488e+06	4.12415e+06	4.3377e+06	4.77939e+06	1.61842e+06	925669	0.841307	-0.249296
PC(39:6)+H	PC(39:6)+H	PC	(39:6)	(39:6)			820.585	C47 H83 O8 N1 P1	5.42425e+06	5.02552e+06	5.18834e+06	5.56497e+06	5.12421e+06	1.86235e+06	7.19454e+06	5.94507e+06	5.53508e+06	4.91464e+06	4.95727e+06	1.45954e+07	4.47341e+06	5.84749e+06	5.61825e+06	1.39448	0.479724
PC(39:6)+H_2	PC(39:6)+H	PC	(39:6)	(39:6)			820.585	C47 H83 O8 N1 P1	374664	248616	33737.6	219234	271984	237860	692601	674801	377458	34605.4	586920	493716	360037	366039	413589	1.10062	0.138311
PC(39:7)+H	PC(39:7)+H	PC	(39:7)	(39:7)			818.569	C47 H81 O8 N1 P1	1.24993e+06	1.11588e+06	1.19504e+06	1.33247e+06	1.34569e+06	1.1206e+06	1.57708e+06	1.48671e+06	920517	1.03015e+06	1.8005e+06	1.93919e+06	1.40093e+06	1.58595e+06	1.93035e+06	1.41106	0.496778
PC(40:4)+H	PC(40:4)+H	PC	(40:4)	(40:4)			838.632	C48 H89 O8 N1 P1	1.62181e+07	1.4183e+07	1.4124e+07	1.83707e+07	1.76696e+07	1.46896e+07	7.5392e+06	1.26837e+07	9.67349e+06	1.11698e+07	1.39579e+07	2.09457e+07	4.70934e+07	2.97632e+07	2.65476e+07	2.4806	1.31069	0.00551476
PC(40:4e)+H	PC(40:4e)+H	PC	(40:4e)	(40:4e)			824.653	C48 H91 O7 N1 P1	4.95073e+06	3.92451e+06	4.26669e+06	4.57897e+06	5.2501e+06	7.25143e+06	2.38181e+06	4.82397e+06	2.96432e+06	2.09737e+06	3.95953e+06	6.18865e+06	1.00646e+07	3.52491e+06	4.40019e+06	1.44157	0.527644
PC(40:5)+H	PC(40:5)+H	PC	(40:5)	(40:5)			836.616	C48 H87 O8 N1 P1	7.28752e+07	6.35182e+07	6.03698e+07	8.29064e+07	7.75375e+07	4.86978e+07	6.81335e+07	8.28209e+07	4.52245e+07	5.37577e+07	7.67057e+07	1.23472e+08	1.11959e+08	8.47929e+07	1.02683e+08	1.67299	0.74243
PC(40:5)+H_2	PC(40:5)+H	PC	(40:5)	(40:5)			836.616	C48 H87 O8 N1 P1	1.63029e+07	1.40543e+07	1.3419e+07	1.75717e+07	1.55997e+07	1.13746e+07	5.63308e+06	1.17724e+07	7.16366e+06	9.83142e+06	1.33295e+07	1.806e+07	5.23622e+07	2.54981e+07	2.11981e+07	2.84975	1.51084
PC(40:5e)+H	PC(40:5e)+H	PC	(40:5e)	(40:5e)			822.637	C48 H89 O7 N1 P1	2.14252e+06	2.02789e+06	1.91532e+06	2.68267e+06	3.1649e+06	2.38126e+06	1.95583e+06	1.65732e+06	1.91313e+06	1.15548e+06	2.5081e+06	3.12983e+06	3.3914e+06	1.62389e+06	4.65238e+06	1.6888	0.755998
PC(40:5e)+H_2	PC(40:5e)+H	PC	(40:5e)	(40:5e)			822.637	C48 H89 O7 N1 P1	7.78831e+06	6.73325e+06	6.62385e+06	8.62686e+06	8.60656e+06	8.86442e+06	6.05621e+06	7.51206e+06	6.92064e+06	4.52077e+06	8.20129e+06	1.42074e+07	1.20513e+07	6.48933e+06	9.8011e+06	1.49821	0.583236
PC(40:6)+H_2	PC(40:6)+H	PC	(40:6)	(40:6)			834.601	C48 H85 O8 N1 P1	477421	400307	372321	362885	759864	21855.2	443413	834212	222277	638359	143172	1.85467e+06	1.50591e+06	1.27928e+06	986890	2.67112	1.41744	0.000310503
PC(40:7)+H	PC(40:7)+H	PC	(40:7)	(40:7)			832.585	C48 H83 O8 N1 P1	1.03959e+08	9.5383e+07	9.11704e+07	1.13981e+08	1.12561e+08	5.03635e+07	1.83559e+08	9.1868e+07	1.21579e+08	1.23716e+08	1.12623e+08	2.25064e+08	4.81137e+07	6.57168e+07	8.65503e+07	0.942184	-0.0859196
PC(40:7)+H_2	PC(40:7)+H	PC	(40:7)	(40:7)			832.585	C48 H83 O8 N1 P1	1.5924e+07	1.48658e+07	1.40331e+07	1.70777e+07	1.67016e+07	1.61667e+07	1.90241e+07	1.936e+07	1.35454e+07	1.42446e+07	2.55554e+07	2.30643e+07	2.06542e+07	2.08359e+07	2.81232e+07	1.4359	0.521955
PC(40:7e)+H	PC(40:7e)+H	PC	(40:7e)	(40:7e)			818.606	C48 H85 O7 N1 P1	1.70541e+07	1.7279e+07	1.48024e+07	2.11352e+07	1.74389e+07	9.27593e+06	2.49672e+07	2.13995e+07	2.15836e+07	1.17645e+07	2.5536e+07	2.72081e+07	2.19709e+07	9.68752e+06	1.32602e+07	1.09745	0.134154
PC(40:8)+H	PC(40:8)+H	PC	(40:8)	(40:8)			830.569	C48 H81 O8 N1 P1	5.377e+06	4.71539e+06	4.06419e+06	5.91623e+06	5.73179e+06	3.74311e+06	5.45442e+06	6.883e+06	7.25192e+06	3.66035e+06	6.24781e+06	1.13239e+07	3.91198e+06	2.96945e+06	4.4683e+06	1.07145	0.0995633
PC(40:8e)+H	PC(40:8e)+H	PC	(40:8e)	(40:8e)			816.59	C48 H83 O7 N1 P1	2.51825e+06	2.27711e+06	2.13307e+06	2.91383e+06	2.85617e+06	1.82886e+06	3.66904e+06	2.78706e+06	2.25431e+06	1.75428e+06	3.03974e+06	7.403e+06	1.56709e+06	1.34212e+06	1.8966e+06	1.24037	0.31077
PC(42:4e)+H	PC(42:4e)+H	PC	(42:4e)	(42:4e)			852.684	C50 H95 O7 N1 P1	1.98402e+06	1.67498e+06	1.63493e+06	1.76926e+06	1.80947e+06	2.45283e+06	2.12185e+06	1.97087e+06	1.56914e+06	977727	3.64492e+06	2.87314e+06	3.50432e+06	1.12337e+06	3.55025e+06	1.61629	0.692689
PC(42:5e)+H	PC(42:5e)+H	PC	(42:5e)	(42:5e)			850.668	C50 H93 O7 N1 P1	7.03286e+06	6.40994e+06	5.88972e+06	7.32498e+06	7.41119e+06	6.72602e+06	5.52341e+06	6.21482e+06	7.09382e+06	4.42376e+06	8.01989e+06	1.11023e+07	1.08589e+07	5.24797e+06	8.43952e+06	1.4565	0.542507
PC(42:6e)+H	PC(42:6e)+H	PC	(42:6e)	(42:6e)			848.653	C50 H91 O7 N1 P1	3.73817e+06	3.21116e+06	3.00447e+06	4.06897e+06	3.92695e+06	4.38499e+06	2.70201e+06	4.35644e+06	4.38887e+06	1.95686e+06	3.92662e+06	5.44884e+06	5.09522e+06	2.57604e+06	3.69229e+06	1.16582	0.221347
PC(42:7)+H	PC(42:7)+H	PC	(42:7)	(42:7)			860.616	C50 H87 O8 N1 P1	1.92846e+06	1.67748e+06	1.66094e+06	2.06129e+06	1.98684e+06	483019	4.8774e+06	1.84098e+06	1.70262e+06	2.24522e+06	2.00688e+06	1.77944e+06	640271	723281	1.77929e+06	0.621492	-0.686192
PC(42:8)+H	PC(42:8)+H	PC	(42:8)	(42:8)			858.601	C50 H85 O8 N1 P1	1.81224e+06	1.84245e+06	1.78737e+06	2.02466e+06	1.90838e+06	2.22603e+06	1.2275e+06	1.63063e+06	1.73775e+06	958810	2.31639e+06	3.93803e+06	2.54882e+06	2.69497e+06	2.34995e+06	1.7798	0.831719
PC(44:5e)+H	PC(44:5e)+H	PC	(44:5e)	(44:5e)			878.7	C52 H97 O7 N1 P1	7.04171e+06	6.90087e+06	6.25843e+06	7.20861e+06	7.42968e+06	5.79594e+06	5.70609e+06	6.62468e+06	8.41817e+06	4.70685e+06	8.03639e+06	1.1843e+07	1.19805e+07	4.24367e+06	8.64819e+06	1.43198	0.51801
PC(44:6e)+H	PC(44:6e)+H	PC	(44:6e)	(44:6e)			876.684	C52 H95 O7 N1 P1	3.43054e+06	3.72836e+06	4.15515e+06	5.29446e+06	3.61238e+06	4.5162e+06	2.55353e+06	4.57262e+06	5.48984e+06	1.90966e+06	5.20293e+06	5.05739e+06	7.00502e+06	2.73573e+06	3.6354e+06	1.24129	0.311841
PE(16:0_18:1)-H	PE(34:1)-H	PE	(16:0_18:1)	(16:0)	(18:1)		716.524	C39 H75 O8 N1 P1	1.13475e+06	1.0574e+06	1.03799e+06	1.27459e+06	1.27727e+06	463496	821422	850998	1.65023e+06	983122	172484	1.47915e+06	1.14276e+06	1.1584e+06	1.34304e+06	1.11041	0.151091
PE(16:0_18:2)-H	PE(34:2)-H	PE	(16:0_18:2)	(16:0)	(18:2)		714.508	C39 H73 O8 N1 P1	2.46422e+06	2.22424e+06	2.28574e+06	2.6853e+06	2.71883e+06	1.54587e+06	1.56069e+06	1.29963e+06	4.45188e+06	1.85481e+06	406464	2.50978e+06	2.17919e+06	2.89458e+06	2.19868e+06	0.95107	-0.072377
PE(16:0_20:4)-H	PE(36:4)-H	PE	(16:0_20:4)	(16:0)	(20:4)		738.508	C41 H73 O8 N1 P1	2.70673e+06	2.48712e+06	2.53748e+06	3.09763e+06	2.97045e+06	1.30921e+06	2.32373e+06	1.71817e+06	3.50451e+06	2.0054e+06	423829	3.47169e+06	2.56342e+06	2.83942e+06	3.30058e+06	1.16001	0.214142
PE(16:0_22:6)-H	PE(38:6)-H	PE	(16:0_22:6)	(16:0)	(22:6)		762.508	C43 H73 O8 N1 P1	2.77266e+06	2.60601e+06	2.57748e+06	3.06344e+06	3.14038e+06	846223	3.62416e+06	2.65001e+06	3.91337e+06	3.14768e+06	371271	4.40544e+06	1.51444e+06	1.98448e+06	2.22995e+06	0.740798	-0.432848
PE(18:0_18:1)-H	PE(36:1)-H	PE	(18:0_18:1)	(18:0)	(18:1)		744.555	C41 H79 O8 N1 P1	1.47359e+06	1.36282e+06	1.35879e+06	1.70403e+06	1.67717e+06	412260	1.15844e+06	746389	2.15669e+06	1.48913e+06	324383	2.31777e+06	1.16923e+06	852192	1.51268e+06	1.03578	0.0507139
PE(18:0_18:2)-H	PE(36:2)-H	PE	(18:0_18:2)	(18:0)	(18:2)		742.539	C41 H77 O8 N1 P1	6.26331e+06	5.71311e+06	5.7769e+06	6.98291e+06	6.41352e+06	3.61249e+06	3.98324e+06	2.96215e+06	8.9964e+06	5.08056e+06	1.29157e+06	7.24487e+06	5.31254e+06	5.8792e+06	4.86907e+06	0.998474	-0.00220374
PE(18:0_20:3)-H	PE(38:3)-H	PE	(18:0_20:3)	(18:0)	(20:3)		768.555	C43 H79 O8 N1 P1	659974	641665	608503	731805	762276	165747	394174	559506	652081	921953	72861.4	803414	708348	764489	683055	1.12575	0.170889
PE(18:0_20:4)-H	PE(38:4)-H	PE	(18:0_20:4)	(18:0)	(20:4)		766.539	C43 H77 O8 N1 P1	6.93421e+06	6.35944e+06	6.47278e+06	7.68076e+06	7.54747e+06	3.45548e+06	6.73295e+06	4.39085e+06	7.08088e+06	5.85642e+06	1.40574e+06	9.61565e+06	6.0607e+06	5.78002e+06	8.67807e+06	1.14622	0.19689
PE(18:0_20:5)-H	PE(38:5)-H	PE	(18:0_20:5)	(18:0)	(20:5)		764.524	C43 H75 O8 N1 P1	831924	693428	689696	952456	909334	193089	729332	571291	689964	705876	92124.8	1.7791e+06	652644	694490	705818	1.35806	0.441545
PE(18:0_22:6)-H	PE(40:6)-H	PE	(18:0_22:6)	(18:0)	(22:6)		790.539	C45 H77 O8 N1 P1	2.11589e+06	1.94194e+06	1.97731e+06	2.39977e+06	2.39919e+06	408850	2.45618e+06	2.08523e+06	2.28185e+06	2.59549e+06	321503	3.48954e+06	1.51281e+06	1.33524e+06	1.64814e+06	0.845297	-0.24247
PE(18:1_18:1)-H	PE(36:2)-H	PE	(18:1_18:1)	(18:1)	(18:1)		742.539	C41 H77 O8 N1 P1	1.00349e+06	1.01538e+06	1.052e+06	1.24145e+06	1.22209e+06	270136	1.25647e+06	332108	1.14839e+06	1.3384e+06	473736	1.72121e+06	425438	465918	1.23887e+06	0.99532	-0.00676783
PE(18:1_18:2)-H	PE(36:3)-H	PE	(18:1_18:2)	(18:1)	(18:2)		740.524	C41 H75 O8 N1 P1	1.84532e+06	1.71438e+06	1.73442e+06	2.12584e+06	2.054e+06	1.00845e+06	1.81732e+06	469705	2.98055e+06	1.53252e+06	495759	2.83448e+06	919915	1.08501e+06	1.72872e+06	0.904635	-0.144593
PE(18:1_20:4)-H	PE(38:5)-H	PE	(18:1_20:4)	(18:1)	(20:4)		764.524	C43 H75 O8 N1 P1	1.59645e+06	1.46022e+06	1.50654e+06	1.80839e+06	1.79213e+06	868589	2.13489e+06	887784	1.8261e+06	1.22875e+06	208264	2.47917e+06	890290	1.10086e+06	2.33791e+06	1.01013	0.0145452
PE(18:1_22:6)-H	PE(40:7)-H	PE	(18:1_22:6)	(18:1)	(22:6)		788.524	C45 H75 O8 N1 P1	402634	403648	380225	434100	480862	60138.3	931641	209803	508131	556324	55050.9	777711	68725.7	104570	323150	0.586578	-0.769604
PE(34:2e)-H	PE(34:2e)-H	PE	(34:2e)	(34:2e)			700.529	C39 H75 O7 N1 P1	873072	767378	776012	967111	992807	1.01143e+06	622230	656416	712939	557590	110427	1.25385e+06	915564	650435	806175	1.04939	0.0695463
PE(34:3e)-H	PE(34:3e)-H	PE	(34:3e)	(34:3e)			698.513	C39 H73 O7 N1 P1	2.06511e+06	1.74562e+06	1.89672e+06	2.05236e+06	2.18851e+06	3.39024e+06	925868	1.75091e+06	2.2109e+06	902244	288817	2.4083e+06	2.02197e+06	2.1032e+06	1.36827e+06	0.892202	-0.164558
PE(36:2e)-H	PE(36:2e)-H	PE	(36:2e)	(36:2e)			728.56	C41 H79 O7 N1 P1	818504	686283	733912	921670	897122	1.03002e+06	483406	438097	601950	540284	100100	1.4144e+06	721032	552038	714394	1.13195	0.178807
PE(36:3e)-H	PE(36:3e)-H	PE	(36:3e)	(36:3e)			726.544	C41 H77 O7 N1 P1	3.4972e+06	3.17827e+06	3.21697e+06	3.84474e+06	3.86121e+06	6.58521e+06	1.39216e+06	2.2624e+06	3.25059e+06	1.7068e+06	452866	5.11068e+06	3.08166e+06	3.47657e+06	2.09313e+06	0.935366	-0.0963968
PE(36:4e)-H	PE(36:4e)-H	PE	(36:4e)	(36:4e)			724.529	C41 H75 O7 N1 P1	1.64102e+06	959441	1.50486e+06	1.78176e+06	1.77839e+06	2.5411e+06	1.01084e+06	1.45004e+06	1.48171e+06	774471	11415.3	1.61922e+06	38530.5	854729	912661	0.473474	-1.07864
PE(36:5e)-H	PE(36:5e)-H	PE	(36:5e)	(36:5e)			722.513	C41 H73 O7 N1 P1	6.87493e+06	6.25643e+06	6.29264e+06	7.59215e+06	7.67876e+06	7.72172e+06	5.72726e+06	7.74722e+06	5.42546e+06	2.60333e+06	1.36939e+06	7.36759e+06	7.17247e+06	5.61541e+06	5.97221e+06	0.940875	-0.0879247
PE(37:3e)+Na	PE(37:3e)+Na	PE	(37:3e)	(37:3e)			764.556	C42 H80 O7 N1 P1 Na1	2.61784e+07	2.27147e+07	2.08089e+07	2.7483e+07	2.91049e+07	1.14918e+07	2.16853e+07	3.22152e+07	1.04279e+07	8.77333e+06	1.65356e+07	6.93255e+07	1.00194e+07	1.09238e+07	9.16288e+06	1.37087	0.455096	0.345733
PE(38:5e)-H	PE(38:5e)-H	PE	(38:5e)	(38:5e)			750.544	C43 H77 O7 N1 P1	1.08415e+07	9.7593e+06	9.82117e+06	1.19462e+07	1.19105e+07	1.4704e+07	8.17498e+06	1.00968e+07	6.93524e+06	4.91723e+06	2.23746e+06	1.44948e+07	9.42589e+06	9.00042e+06	8.02817e+06	0.963381	-0.053821
PE(38:6e)-H	PE(38:6e)-H	PE	(38:6e)	(38:6e)			748.529	C43 H75 O7 N1 P1	5.32835e+06	4.88555e+06	4.97639e+06	6.10742e+06	5.9307e+06	7.45895e+06	4.71159e+06	4.94694e+06	3.87776e+06	2.11617e+06	1.12749e+06	5.582e+06	5.69861e+06	3.95903e+06	5.2395e+06	0.93489	-0.0971311
PE(38:7e)-H	PE(38:7e)-H	PE	(38:7e)	(38:7e)			746.513	C43 H73 O7 N1 P1	3.1603e+06	2.9049e+06	3.27264e+06	3.53966e+06	3.95965e+06	2.45895e+06	3.13243e+06	5.15268e+06	3.63328e+06	2.13294e+06	713835	4.69885e+06	3.04042e+06	2.0873e+06	2.18759e+06	0.770914	-0.375358
PE(40:6e)-H	PE(40:6e)-H	PE	(40:6e)	(40:6e)			776.56	C45 H79 O7 N1 P1	836636	1.16864e+06	763478	955519	933837	1.52012e+06	832940	631562	609920	352530	127553	1.42119e+06	1.00817e+06	922597	1.02033e+06	1.14004	0.189088
PE(40:7e)-H	PE(40:7e)-H	PE	(40:7e)	(40:7e)			774.544	C45 H77 O7 N1 P1	3.30759e+06	3.05776e+06	3.09964e+06	3.6637e+06	3.68776e+06	2.83343e+06	2.96944e+06	4.32127e+06	2.99414e+06	2.16159e+06	702662	5.34661e+06	2.32225e+06	1.95201e+06	1.67829e+06	0.785466	-0.348379
PE(40:8e)-H	PE(40:8e)-H	PE	(40:8e)	(40:8e)			772.529	C45 H75 O7 N1 P1	2.84336e+06	2.07007e+06	2.33058e+06	3.42355e+06	3278917	1.63101e+06	3.08329e+06	3.44835e+06	2.44612e+06	1.40924e+06	308226	2.28975e+06	2.2692e+06	1.13435e+06	1.89805e+06	0.657311	-0.605351
PG(14:0_14:0)-H	PG(28:0)-H	PG	(14:0_14:0)	(14:0)	(14:0)		665.44	C34 H66 O10 N0 P1	2.39536e+07	2.13765e+07	2.13753e+07	2.72233e+07	2.66745e+07	2.30771e+07	2.50684e+07	2.65513e+07	2.32847e+07	2.26185e+07	6.14686e+06	2.82699e+07	3.01669e+07	2.82433e+07	2.77773e+07	1.00003	4.89316e-05
PG(20:1)+NH4	PG(20:1)+NH4	PG	(20:1)	(20:1)			570.34	C26 H53 O10 N1 P1	2.37355e+06	1.75829e+06	1.70236e+06	2.3533e+06	2.39438e+06	1.15111e+06	1.56637e+06	1.33877e+06	1.1791e+06	1.08853e+06	2.58285e+06	1.06218e+06	2.93589e+06	1.76167e+06	1.52953e+06	1.56108	0.642548
PI(16:0_18:2)-H	PI(34:2)-H	PI	(16:0_18:2)	(16:0)	(18:2)		833.519	C43 H78 O13 N0 P1	1.22294e+06	1.13908e+06	1.13896e+06	1.36925e+06	1.36046e+06	933018	665737	947287	1.47436e+06	745202	259624	850454	1.37282e+06	1.79049e+06	1.00987e+06	1.10862	0.14877
PI(16:0_20:4)-H	PI(36:4)-H	PI	(16:0_20:4)	(16:0)	(20:4)		857.519	C45 H78 O13 N0 P1	1.75636e+06	1.61839e+06	1.66071e+06	1.99547e+06	1.98932e+06	829439	1.07848e+06	1.64261e+06	1.83676e+06	1.28052e+06	327359	1.33149e+06	1.77052e+06	3.08164e+06	1.79275e+06	1.24535	0.316553
PI(18:0_18:1)-H	PI(36:1)-H	PI	(18:0_18:1)	(18:0)	(18:1)		863.566	C45 H84 O13 N0 P1	1.44828e+06	1.32878e+06	1.357e+06	1.54247e+06	1.55085e+06	948000	1.11249e+06	827102	1.72177e+06	1.87074e+06	358872	2.00876e+06	1.39658e+06	1.17221e+06	951324	0.908588	-0.138302
PI(18:0_18:2)-H	PI(36:2)-H	PI	(18:0_18:2)	(18:0)	(18:2)		861.55	C45 H82 O13 N0 P1	4.74911e+06	4.38914e+06	4.39742e+06	5.27375e+06	4.67958e+06	5.03846e+06	3.28789e+06	3.1579e+06	5.90777e+06	3.38457e+06	1.14668e+06	5.08096e+06	3.51262e+06	4.92021e+06	2.9555e+06	0.847875	-0.238076
PI(18:0_20:3)-H	PI(38:3)-H	PI	(18:0_20:3)	(18:0)	(20:3)		887.566	C47 H84 O13 N0 P1	2.41836e+06	2.24943e+06	2.24822e+06	2.7245e+06	2.70312e+06	1.16441e+06	1.66865e+06	1.67631e+06	2.71186e+06	3.94112e+06	346983	2.96205e+06	2.12468e+06	3.00564e+06	1.47679e+06	0.888355	-0.170792
PI(18:0_20:4)-H	PI(38:4)-H	PI	(18:0_20:4)	(18:0)	(20:4)		885.55	C47 H82 O13 N0 P1	1.97614e+07	1.76587e+07	1.81114e+07	2.11762e+07	2.05593e+07	1.48409e+07	1.797e+07	1.43901e+07	1.92153e+07	1.67927e+07	3.86568e+06	2.38094e+07	1.49796e+07	2.00627e+07	1.51098e+07	0.935321	-0.0964659
PS(16:0_16:0)-H	PS(32:0)-H	PS	(16:0_16:0)	(16:0)	(16:0)		734.498	C38 H73 O10 N1 P1	750596	746677	781745	859454	845542	694517	829424	959673	762411	849087	102277	540004	781237	709240	921554	0.745843	-0.423056
SM(d17:1_17:1)+H	SM(d34:2)+H	SM	(d17:1_17:1)	(d17:1)	(17:1)		701.559	C39 H78 O6 N2 P1	9.84804e+07	8.87159e+07	8.64052e+07	1.09649e+08	1.05592e+08	9.25768e+07	5.40295e+07	5.25684e+07	7.47249e+07	6.36635e+07	5.70014e+07	1.50139e+08	1.02537e+08	8.26905e+07	7.76202e+07	1.3923	0.477468
SM(d32:1)+H	SM(d32:1)+H	SM	(d32:1)	(d32:1)			675.544	C37 H76 O6 N2 P1	4.31723e+07	3.83404e+07	3.64125e+07	4.81562e+07	4.56041e+07	2.35627e+07	2.55507e+07	3.22148e+07	2.36168e+07	2.36632e+07	2.2982e+07	7.56023e+07	6.18142e+07	3.44102e+07	4.1024e+07	1.83373	0.874781
SM(d32:1)+HCOO	SM(d32:1)+HCOO	SM	(d32:1)	(d32:1)			719.534	C38 H76 O8 N2 P1	7.42421e+06	6.5703e+06	7.99405e+06	9.8408e+06	9.83306e+06	4.99233e+06	5.35328e+06	6.01135e+06	5.34249e+06	5.08743e+06	1.21047e+06	1.44729e+07	1.17016e+07	6.98864e+06	7.51212e+06	1.56367	0.644934
SM(d33:1)+H	SM(d33:1)+H	SM	(d33:1)	(d33:1)			689.559	C38 H78 O6 N2 P1	3.11603e+07	2.85695e+07	2.70352e+07	3.44219e+07	2.78869e+07	2.36432e+07	2.02471e+07	2.00292e+07	1.86635e+07	1.45124e+07	1.95353e+07	1.58821e+07	3.88009e+07	2.59469e+07	2.08643e+07	1.2465	0.317882
SM(d33:1)+HCOO	SM(d33:1)+HCOO	SM	(d33:1)	(d33:1)			733.55	C39 H78 O8 N2 P1	4.99426e+06	4.5244e+06	4.60615e+06	5.60688e+06	5.66254e+06	3.95773e+06	3.36867e+06	3.47054e+06	3.39547e+06	2.46655e+06	830571	8.96933e+06	6.91005e+06	4.62709e+06	4.16203e+06	1.53065	0.614146
SM(d34:0)+H	SM(d34:0)+H	SM	(d34:0)	(d34:0)			705.591	C39 H82 O6 N2 P1	4.40822e+07	4.71445e+07	3.20308e+07	5.21053e+07	5.83331e+07	2.07384e+07	3.22431e+07	1.63086e+07	3.55687e+07	2.65016e+07	3.53409e+07	5.26627e+07	6.20819e+07	3.66949e+07	2.89144e+07	1.64201	0.715461
SM(d34:0)+HCOO	SM(d34:0)+HCOO	SM	(d34:0)	(d34:0)			749.581	C40 H82 O8 N2 P1	3.70451e+06	3.49067e+06	3.48482e+06	4.09151e+06	3.98283e+06	3.82842e+06	2.79769e+06	3.1365e+06	3.09881e+06	2.44931e+06	833301	3.87586e+06	5.62433e+06	3.94021e+06	2.53042e+06	1.09754	0.134273
SM(d34:1)+H	SM(d34:1)+H	SM	(d34:1)	(d34:1)			703.575	C39 H80 O6 N2 P1	6.66417e+08	5.834e+08	5.21395e+08	7.48485e+08	7.18374e+08	6.26004e+08	4.10191e+08	4.15571e+08	5.18719e+08	3.99147e+08	4.73893e+08	8.17354e+08	7.80865e+08	5.66006e+08	4.52854e+08	1.30441	0.383396	0.0270548
SM(d34:1)+H_1	SM(d34:1)+H	SM	(d34:1)	(d34:1)			703.575	C39 H80 O6 N2 P1	5.29954e+07	4.15763e+07	1.74264e+07	5.96719e+07	5.60641e+07	4.38359e+07	3.01971e+07	2.84616e+07	3.11001e+07	2.80143e+07	3.1644e+07	4.96483e+07	5.47892e+07	5.38517e+07	3.39046e+07	1.38506	0.469947
SM(d34:1)+HCOO	SM(d34:1)+HCOO	SM	(d34:1)	(d34:1)			747.566	C40 H80 O8 N2 P1	32520	1.22781e+06	1.19242e+06	531481	1.57043e+06	19681.3	525487	150172	22398.7	453886	140656	2.12813e+06	2.02851e+06	1.28521e+06	1.04165e+06	5.65382	2.49923
SM(d34:2)+HCOO	SM(d34:2)+HCOO	SM	(d34:2)	(d34:2)			745.55	C40 H78 O8 N2 P1	1.2592e+07	1.46575e+07	1.47109e+07	1.81897e+07	1.44462e+07	1.62618e+07	9.19678e+06	9.31186e+06	1.15038e+07	1.14142e+07	2.22118e+06	2.73874e+07	1.81443e+07	1.4528e+07	1.18344e+07	1.28475	0.361491
SM(d35:1)+H	SM(d35:1)+H	SM	(d35:1)	(d35:1)			717.591	C40 H82 O6 N2 P1	1.91384e+07	1.82914e+07	1.82976e+07	2.26865e+07	2.11538e+07	1.82565e+07	1.34967e+07	1.10106e+07	1.14776e+07	6.71993e+06	1.20602e+07	3.33742e+07	2.75853e+07	2.12021e+07	1.57922e+07	1.80465	0.851718
SM(d35:1)+H_1	SM(d35:1)+H	SM	(d35:1)	(d35:1)			717.591	C40 H82 O6 N2 P1	2.06076e+07	1.9288e+07	1.87999e+07	2.17159e+07	2.46068e+07	1.84426e+07	1.379e+07	1.28559e+07	1.42532e+07	1.31371e+07	1.23949e+07	3.67278e+07	2.41805e+07	2.19966e+07	1.34376e+07	1.50026	0.585215
SM(d35:1)+HCOO	SM(d35:1)+HCOO	SM	(d35:1)	(d35:1)			761.581	C41 H82 O8 N2 P1	2.20003e+06	2.20221e+06	2.12719e+06	2.63855e+06	2.47624e+06	2.33674e+06	1.62871e+06	1.55158e+06	1.59661e+06	1.57203e+06	429797	3.72807e+06	2.81075e+06	2.42669e+06	1.77546e+06	1.28611	0.36302
SM(d36:0)+H	SM(d36:0)+H	SM	(d36:0)	(d36:0)			733.622	C41 H86 O6 N2 P1	7.03146e+06	6.52701e+06	6.69134e+06	8.58929e+06	7.49182e+06	5.92105e+06	3.10793e+06	3.74322e+06	3.15626e+06	4.73493e+06	3.64715e+06	6.79894e+06	1.75341e+07	6.38255e+06	3.13239e+06	1.81457	0.859626
SM(d36:1)+H	SM(d36:1)+H	SM	(d36:1)	(d36:1)			731.606	C41 H84 O6 N2 P1	1.55755e+08	1.34212e+08	1.3384e+08	1.75508e+08	1.67587e+08	1.38311e+08	7.41967e+07	8.31343e+07	1.08871e+08	9.96153e+07	8.04078e+07	2.1671e+08	2.05504e+08	1.36207e+08	9.78003e+07	1.46119	0.547146	0.0243277
SM(d36:1)+HCOO	SM(d36:1)+HCOO	SM	(d36:1)	(d36:1)			775.597	C42 H84 O8 N2 P1	2.26867e+07	2.04321e+07	2.05884e+07	2.47313e+07	2.50934e+07	2.29897e+07	1.20916e+07	1.35067e+07	1.87493e+07	1.69978e+07	3.18609e+06	3.35831e+07	3.20156e+07	2.14934e+06	1.63767e+07	1.03528	0.0500272
SM(d36:2)+H	SM(d36:2)+H	SM	(d36:2)	(d36:2)			729.591	C41 H82 O6 N2 P1	2.08167e+08	1.90163e+08	1.75714e+08	2.32164e+08	2.2375e+08	2.3628e+08	7.56906e+07	9.6452e+07	1.54737e+08	1.5324e+08	1.02989e+08	3.01611e+08	2.35556e+08	1.89414e+08	1.57382e+08	1.37766	0.462216
SM(d36:2)+HCOO	SM(d36:2)+HCOO	SM	(d36:2)	(d36:2)			773.581	C42 H82 O8 N2 P1	7.62291e+06	7.11955e+06	7.21766e+06	8.54415e+06	8.51358e+06	8.14413e+06	3.95016e+06	4.06077e+06	7.10427e+06	6.61616e+06	957192	1.31855e+07	7.53716e+06	7.45729e+06	5.29982e+06	1.15268	0.204996
SM(d37:1)+H	SM(d37:1)+H	SM	(d37:1)	(d37:1)			745.622	C42 H86 O6 N2 P1	2.45432e+06	2.2826e+06	2.2847e+06	3.07028e+06	2.7735e+06	2.35897e+06	1.24587e+06	930390	1.13693e+06	928530	1.05306e+06	4.97752e+06	4.55345e+06	2.11393e+06	1.30432e+06	2.12133	1.08497
SM(d37:1)+H_1	SM(d37:1)+H	SM	(d37:1)	(d37:1)			745.622	C42 H86 O6 N2 P1	1.0805e+07	9.31166e+06	8.52809e+06	1.23072e+07	1.21268e+07	8.94654e+06	6.34527e+06	7.23526e+06	5.54368e+06	5.69303e+06	6.20797e+06	1.63668e+07	1.2105e+07	1.04747e+07	1.00441e+07	1.63484	0.709154
SM(d37:2)+H	SM(d37:2)+H	SM	(d37:2)	(d37:2)			743.606	C42 H84 O6 N2 P1	2.62725e+06	1.89307e+06	2.24497e+06	2.62283e+06	2.61315e+06	1.80453e+06	312927	1.03258e+06	1.14527e+06	1.29541e+06	266611	1.68395e+06	465565	2.90372e+06	2.08085e+06	1.32375	0.404626
SM(d38:1)+H	SM(d38:1)+H	SM	(d38:1)	(d38:1)			759.637	C43 H88 O6 N2 P1	3.15297e+07	2.99766e+07	2.89908e+07	3.55943e+07	3.09696e+07	3.95289e+06	1.71496e+07	1.66785e+07	6.25381e+07	2.08145e+07	1.02408e+07	3.36848e+07	3.7963e+07	2.3386e+07	1.92328e+07	1.02785	0.0396346
SM(d38:1)+HCOO	SM(d38:1)+HCOO	SM	(d38:1)	(d38:1)			803.628	C44 H88 O8 N2 P1	9.92883e+06	9.4179e+06	9.60478e+06	1.1729e+07	1.21689e+07	320921	6.98716e+06	9.08856e+06	88802	147878	1.46699e+06	1.68086e+07	1.49857e+07	8.63594e+06	1.28935e+07	3.29404	1.71986
SM(d38:2)+H	SM(d38:2)+H	SM	(d38:2)	(d38:2)			757.622	C43 H86 O6 N2 P1	4.08864e+07	3.84913e+07	3.65535e+07	4.59767e+07	4.52912e+07	3.82034e+07	2.81541e+07	2.56002e+07	3.72726e+07	3.02233e+07	2.48984e+07	5.90268e+07	4.18141e+07	3.90614e+07	3.17166e+07	1.23244	0.301519
SM(d38:2)+HCOO	SM(d38:2)+HCOO	SM	(d38:2)	(d38:2)			801.613	C44 H86 O8 N2 P1	6.07409e+06	5.54039e+06	5.76337e+06	6.95566e+06	7.0219e+06	6.66515e+06	3.52197e+06	3.21727e+06	5.75998e+06	4.73253e+06	815485	7.64984e+06	6.34406e+06	6.52219e+06	5.2329e+06	1.11163	0.152674
SM(d38:3)+H	SM(d38:3)+H	SM	(d38:3)	(d38:3)			755.606	C43 H84 O6 N2 P1	5.47151e+06	4.84582e+06	4.52422e+06	6.22556e+06	6.14337e+06	4.59569e+06	4.94195e+06	2.68008e+06	3.83479e+06	4.39484e+06	3.09978e+06	7.8658e+06	5.2833e+06	4.35547e+06	4.98525e+06	1.25149	0.323644
SM(d38:4)+H	SM(d38:4)+H	SM	(d38:4)	(d38:4)			753.591	C43 H82 O6 N2 P1	1.17542e+06	983001	884218	1.37099e+06	1.23239e+06	783004	1.13785e+06	1.0956e+06	729141	742307	1.60421e+06	987210	1.94233e+06	1.12156e+06	585311	1.39054	0.475648
SM(d38:5)+HCOO	SM(d38:1)+HCOO	SM	(d38:1)	(d38:1)			809.83	C44 H92 O8 N2 P2	1.51651e+06	16359	5.15116e+06	3.03098e+06	5.771e+06	1.3271e+07	3.12875e+06	3.43843e+06	1.97077e+07	4.26329e+06	742467	2.10406e+06	7.1334e+06	5.21534e+06	3.60839e+06	0.47642	-0.134306
SM(d39:1)+H	SM(d39:2)+H	SM	(d39:2)	(d39:2)			773.653	C44 H90 O6 N2 P1	2.87603e+07	2.59174e+07	2.54224e+07	3.04845e+07	2.95171e+07	1.98448e+07	1.67868e+07	2.52915e+07	1.13095e+07	1.25192e+07	1.64775e+07	4.27407e+07	3.34537e+07	2.69796e+07	2.89759e+07	1.73323	0.793461	0.00636337
SM(d39:1)+HCOO	SM(d39:1)+HCOO	SM	(d39:1)	(d39:1)			817.644	C45 H90 O8 N2 P1	5.03224e+06	4.65155e+06	4.64729e+06	5.6198e+06	5.7772e+06	3.66548e+06	3.05488e+06	5.03746e+06	2.34405e+06	2.4174e+06	744198	7.98721e+06	6.70424e+06	5.24487e+06	5.31455e+06	1.57362	0.654089
SM(d39:2)+H	SM(d39:1)+H	SM	(d39:1)	(d39:1)			771.637	C44 H88 O6 N2 P1	4.95947e+06	4.32641e+06	4238242	5.6126e+06	5.37153e+06	4.15779e+06	2.34516e+06	3.1124e+06	2.4376e+06	2.79016e+06	2.65764e+06	7.20768e+06	4.72446e+06	5.93911e+06	4.78638e+06	1.70552	0.770214
SM(d40:1)+H	SM(d40:1)+H	SM	(d40:1)	(d40:1)			787.669	C45 H92 O6 N2 P1	1.64581e+08	1.47142e+08	1.46244e+08	1.83867e+08	1.78972e+08	1.50011e+08	9.06182e+07	1.22281e+08	1.06668e+08	8.6707e+07	1.07702e+08	189278362	2.26173e+08	1.46025e+08	1.39544e+08	1.45379	0.539819	0.00745992
SM(d40:1)+HCOO	SM(d40:1)+HCOO	SM	(d40:1)	(d40:1)			831.66	C46 H92 O8 N2 P1	2.87098e+07	2.60284e+07	2.62399e+07	3.21123e+07	2.94768e+07	2.83838e+07	1.71371e+07	2.34052e+07	2.03251e+07	1.70037e+07	4.55293e+06	3.5236e+07	4.01211e+07	2.68916e+07	2.67863e+07	1.25724	0.330262
SM(d40:2)+H	SM(d40:1)+HCOO_2	SM	(d40:1)	(d40:1)			832.66	C46 H92 O8 N2 P2	4.34065e+07	3.50619e+07	3.64634e+07	4.99306e+07	4.48194e+07	1.72423e+07	3.75016e+07	2.35112e+07	1.89804e+07	2.39022e+07	2.55363e+07	7.79205e+07	4.62782e+07	2.74248e+07	4.3832e+07	1.8243	0.867345
SM(d40:2)+H_2	SM(d40:2)+HCOO	SM	(d40:2)	(d40:2)			829.644	C45 H90 O6 N2 P1	9.06674e+07	8.04235e+07	7.71451e+07	9.93822e+07	1.00191e+08	8.64045e+07	4.86517e+07	6.4205e+07	6.3953e+07	5.44212e+07	4.74829e+07	1.15876e+08	1.00698e+08	8.94967e+07	8.30693e+07	1.3746	0.459017
SM(d40:2)+HCOO	SM(d40:2)+H	SM	(d40:2)	(d40:2)			785.653	C46 H90 O8 N2 P1	1.68312e+07	1.51418e+07	1.49651e+07	1.87361e+07	1.83571e+07	1.45332e+07	8.67201e+06	9.64154e+06	1.3361e+07	1.10361e+07	2.20996e+06	1.89151e+07	1.83538e+07	1.81444e+07	1.70019e+07	1.30364	0.382543	0.0271
SM(d40:3)+H	SM(d40:3)+H	SM	(d40:3)	(d40:3)			783.637	C45 H88 O6 N2 P1	1.03996e+07	8.5819e+06	9.12951e+06	1.22449e+07	1.26139e+07	7.21306e+06	8.76936e+06	6.33417e+06	8.22415e+06	7.2942e+06	6.62833e+06	1.5942e+07	1.32877e+07	9.17253e+06	8.25225e+06	1.4083	0.49395
SM(d41:1)+H	SM(d41:1)+H	SM	(d41:1)	(d41:1)			801.684	C46 H94 O6 N2 P1	6.26452e+07	5.54891e+07	5.66517e+07	7.05446e+07	6.74898e+07	5.72338e+07	3.28041e+07	5.44037e+07	3.27459e+07	3.38429e+07	4.44238e+07	7.18864e+07	8.42346e+07	6.62297e+07	4.67032e+07	1.48546	0.570912	0.0113037
SM(d41:1)+HCOO	SM(d41:1)+HCOO	SM	(d41:1)	(d41:1)			845.675	C47 H94 O8 N2 P1	1.2338e+07	1.03674e+07	9.78952e+06	1.24203e+07	1.21844e+07	1.11488e+07	5.81848e+06	1.18873e+07	6.4425e+06	6.65867e+06	1.78018e+06	1.40197e+07	1.62685e+07	1.23452e+07	8.45195e+06	1.26003	0.333458
SM(d41:2)+H	SM(d41:2)+H	SM	(d41:2)	(d41:2)			799.669	C46 H92 O6 N2 P1	2.15098e+07	1.84166e+07	1.74105e+07	5.80502e+06	2.35633e+07	1.30697e+07	1.92168e+07	1.23461e+07	1.13397e+07	1.11182e+07	1.61252e+07	3.07923e+07	2.03329e+07	1.77337e+07	1.86931e+07	1.54533	0.627916
SM(d41:2)+H_2	SM(d41:2)+H	SM	(d41:2)	(d41:2)			799.669	C46 H92 O6 N2 P1	4.04778e+07	3.60724e+07	3.47854e+07	4.45973e+07	4.3672e+07	3.91741e+07	2.06729e+07	3.11216e+07	2.07879e+07	2.34301e+07	2.13633e+07	5.5197e+07	3.92839e+07	4.65644e+07	3.36692e+07	1.45042	0.536474
SM(d41:2)+HCOO	SM(d41:2)+HCOO	SM	(d41:2)	(d41:2)			843.66	C47 H92 O8 N2 P1	6.91075e+06	6.33215e+06	6.3723e+06	7.71477e+06	7.67595e+06	6.91811e+06	3.15824e+06	5.52611e+06	3.7139e+06	4.29871e+06	808088	1.03389e+07	6.62431e+06	8.56543e+06	5.67032e+06	1.35537	0.438682
SM(d41:3)+H	SM(d41:3)+H	SM	(d41:3)	(d41:3)			797.653	C46 H90 O6 N2 P1	5.13105e+06	4.66174e+06	4.37311e+06	6.10184e+06	5.65187e+06	3.47486e+06	3.60231e+06	262235	2.85582e+06	3.01132e+06	3.02612e+06	8.39226e+06	6.24678e+06	5.49523e+06	4.93591e+06	2.12745	1.08913
SM(d42:1)+H	SM(d42:1)+H	SM	(d42:1)	(d42:1)			815.7	C47 H96 O6 N2 P1	9.22259e+07	8.23428e+07	8.08576e+07	1.01829e+08	9.97714e+07	8.46124e+07	5.54187e+07	8.19155e+07	5.74456e+07	5.32038e+07	6.07977e+07	9.27215e+07	1.36437e+08	7.80766e+07	7.27439e+07	1.32526	0.406278
SM(d42:1)+HCOO	SM(d42:1)+HCOO	SM	(d42:1)	(d42:1)			859.691	C48 H96 O8 N2 P1	1.71609e+07	1.43318e+07	1.56945e+07	1.72643e+07	1.72545e+07	1.53208e+07	9.41367e+06	1.65855e+07	1.18421e+07	1.0102e+07	2.47197e+06	1.68292e+07	2.34095e+07	1.47607e+07	1.26562e+07	1.10849	0.148596
SM(d42:1)+HCOO	SM(d38:1)+HCOO	SM	(d38:1)	(d38:1)			855.68	C48 H92 O8 N2 P1	7.65315e+07	16359	5.15896e+06	5.73098e+06	8.771e+06	1.3271e+07	7.02875e+06	3.43843e+06	1.17077e+07	7.86329e+06	742467	6.00406e+06	9.8534e+06	5.29034e+06	3.60839e+06	0.804357	-0.237306
SM(d42:2)+H	SM(d42:2)+H	SM	(d42:2)	(d42:2)			813.684	C47 H94 O6 N2 P1	2.2893e+08	2.02866e+08	1.99767e+08	2.60419e+08	2.52644e+08	1.65519e+08	1.99564e+08	1.36633e+08	1.70821e+08	1.58591e+08	1.90294e+08	2.63745e+08	2.54456e+08	1.77936e+08	1.62735e+08	1.26234	0.336099
SM(d42:2)+H_2	SM(d42:2)+H	SM	(d42:2)	(d42:2)			813.684	C47 H94 O6 N2 P1	8.1782e+07	7.31084e+07	7.32321e+07	8.78616e+07	8.70518e+07	7.70043e+07	4.90578e+07	5.82004e+07	5.22009e+07	5.22347e+07	4.28972e+07	9.72836e+07	9.05998e+07	7.56423e+07	7.36324e+07	1.31645	0.396647
SM(d42:2)+HCOO	SM(d42:2)+HCOO	SM	(d42:2)	(d42:2)			857.675	C48 H94 O8 N2 P1	3.70176e+07	3.39869e+07	3.42656e+07	4.09804e+07	4.12434e+07	2.97789e+07	3.45955e+07	2.53077e+07	3.20452e+07	2.89897e+07	8.15286e+06	4.45282e+07	4.12641e+07	3.01892e+07	2.89314e+07	1.01558	0.0223082
SM(d42:2)+HCOO	SM(d42:2)+HCOO	SM	(d42:2)	(d42:2)			857.675	C48 H94 O8 N2 P1	1.2487e+07	551661	1.02872e+07	1.35777e+07	7.07982e+06	1.3281e+07	8.22889e+06	9.49993e+06	8.48236e+06	8.62338e+06	1.89149e+06	1.01583e+06	1.45947e+07	1.19839e+07	1.27113e+07	0.876996	-0.189358
SM(d42:3)+H	SM(d42:3)+H	SM	(d42:3)	(d42:3)			811.669	C47 H92 O6 N2 P1	292806	249671	262680	303910	303932	260034	312080	263891	201957	220156	205690	242007	220158	244939	276180	0.945042	-0.0815492
SM(d42:3)+H_2	SM(d42:3)+H	SM	(d42:3)	(d42:3)			811.669	C47 H92 O6 N2 P1	1.56599e+08	1.42577e+08	1.34344e+08	1.73361e+08	1.63044e+08	1.24432e+08	1.17552e+08	7.92808e+07	1.19713e+08	1.39379e+08	1.00801e+08	2.13557e+08	1.45321e+08	1.3548e+08	1.47962e+08	1.28046	0.356658
SM(d42:3)+HCOO	SM(d42:3)+HCOO	SM	(d42:3)	(d42:3)			855.66	C48 H92 O8 N2 P1	2.79049e+07	1.98762e+07	1.99806e+07	2.54413e+07	2.4526e+07	1.90037e+07	1.88579e+07	1.6149e+07	1.92711e+07	2.25131e+07	4.76127e+06	2.99398e+07	2.1325e+07	2.19265e+07	1.95922e+07	1.01827	0.0261135
SM(d42:4)+H	SM(d42:4)+H	SM	(d42:4)	(d42:4)			809.653	C47 H90 O6 N2 P1	1.42661e+07	1.56769e+07	1.32141e+07	1.74943e+07	2.70754e+07	1.52946e+07	1.02727e+07	7.66463e+06	2.1201e+07	1.2007e+07	7.5545e+06	1.90635e+07	1.48775e+07	2.63128e+07	9.54973e+06	1.16433	0.219502	0.17495
SM(d42:5)+H	SM(d42:5)+H	SM	(d42:5)	(d42:5)			807.637	C47 H88 O6 N2 P1	2.49659e+06	2.40263e+06	2.45231e+06	1.17992e+06	2.7315e+06	2.18395e+06	1.26565e+06	1.19943e+06	1.95061e+06	1.8368e+06	1.36322e+06	2.76506e+06	3.70361e+06	2.57824e+06	1.65427e+06	1.43004	0.516051
SM(d42:5)+H_2	SM(d42:5)+H	SM	(d42:5)	(d42:5)			807.637	C47 H88 O6 N2 P1	4.8448e+06	4.09236e+06	3.98235e+06	5.32127e+06	5.06826e+06	4.87818e+06	2.45047e+06	2.92737e+06	3.01364e+06	2.88833e+06	2.72875e+06	5.87639e+06	5.09297e+06	5.21001e+06	4.38352e+06	1.44149	0.527564
SM(d43:2)+H	SM(d43:2)+H	SM	(d43:2)	(d43:2)			827.7	C48 H96 O6 N2 P1	7.56284e+06	6.76412e+06	6.72097e+06	8.09242e+06	8.18036e+06	4.33162e+06	8.24358e+06	3.99501e+06	3.10975e+06	2.56318e+06	5.42768e+06	1.15827e+07	1.00998e+07	5.40775e+06	5.91283e+06	1.72776	0.788902
SM(d43:2)+H_2	SM(d43:2)+H	SM	(d43:2)	(d43:2)			827.7	C48 H96 O6 N2 P1	2.40541e+06	2.23068e+06	2.13687e+06	2.60611e+06	2.60957e+06	1.15925e+06	2.3147e+06	1.18624e+06	1.18554e+06	1.43464e+06	1.80026e+06	3.1084e+06	3.03736e+06	2.00354e+06	1.93988e+06	1.63308	0.707596
TG(11:0_20:4_22:2)+NH4	TG(53:6)+NH4	TG	(11:0_20:4_22:2)	(11:0)	(20:4)	(22:2)	882.755	C56 H100 O6 N1	8.58328e+06	7.65136e+06	8.68137e+06	9.00331e+06	9.90489e+06	1.47627e+06	8.78918e+06	2.19881e+07	4.50436e+06	1.1252e+06	5.5452e+06	1.56064e+07	1.28552e+07	5.65512e+06	1.09965e+07	1.33723	0.419247
TG(14:0_14:0_14:0)+NH4	TG(42:0)+NH4	TG	(14:0_14:0_14:0)	(14:0)	(14:0)	(14:0)	740.676	C45 H90 O6 N1	3.36782e+07	3.04635e+07	2.89483e+07	3.97929e+07	3.90197e+07	564110	732725	1.10797e+07	1.15605e+08	8.1858e+06	2.03383e+06	7.06961e+06	5.73195e+07	2.39273e+07	4.06633e+07	0.962151	-0.0556646
TG(14:0_18:2_18:3)+NH4	TG(50:5)+NH4	TG	(14:0_18:2_18:3)	(14:0)	(18:2)	(18:3)	842.723	C53 H96 O6 N1	1.91702e+07	1.79359e+07	1.63425e+07	2.34586e+07	2.23295e+07	6.21094e+06	1.45238e+07	1.85372e+07	1.6569e+07	1.31079e+07	1.96735e+07	1.39989e+07	1.67029e+07	2.02649e+07	1.57036e+07	1.25229	0.324567
TG(14:0_22:5_22:5)+NH4	TG(58:10)+NH4	TG	(14:0_22:5_22:5)	(14:0)	(22:5)	(22:5)	944.77	C61 H102 O6 N1	1.24677e+07	1.11717e+07	1.08591e+07	1.39645e+07	1.35231e+07	840809	1.86557e+07	1.30234e+07	4.77214e+06	1.40163e+07	1.14887e+07	1.42507e+07	1.04411e+07	3.11161e+06	3.61845e+06	0.836328	-0.257859
TG(15:0_14:0_18:1)+NH4	TG(47:1)+NH4	TG	(15:0_14:0_18:1)	(15:0)	(14:0)	(18:1)	808.739	C50 H98 O6 N1	4.70265e+07	8.76058e+06	1.17599e+07	4.59258e+07	4.73394e+07	6.02774e+06	7.62538e+06	4.91523e+07	8.72786e+07	7.07951e+06	1.35709e+07	2.36275e+07	1.09037e+08	5.49177e+07	3.12621e+07	1.47881	0.564441
TG(15:0_14:0_18:2)+NH4	TG(47:2)+NH4	TG	(15:0_14:0_18:2)	(15:0)	(14:0)	(18:2)	806.723	C50 H96 O6 N1	2.59687e+07	2.27824e+07	2.10755e+07	2.66094e+07	2.64639e+07	2.41804e+06	5.96506e+06	2.57761e+07	3.34291e+07	1.34942e+07	9.53242e+06	1.21248e+07	4.95721e+07	2.62325e+07	1.93062e+07	1.44011	0.526183
TG(15:0_15:0_15:0)+NH4	TG(45:0)+NH4	TG	(15:0_15:0_15:0)	(15:0)	(15:0)	(15:0)	782.723	C48 H96 O6 N1	7.8022e+08	7.19213e+08	7.00404e+08	7.9149e+08	7.71311e+08	9.35924e+08	7.90503e+08	8.41399e+08	4.9621e+08	6.98486e+08	5.72097e+08	8.8598e+08	7.66543e+08	8.58695e+08	6.79469e+08	1.00007	0.000100652
TG(15:0_16:0_16:0)+NH4	TG(47:0)+NH4	TG	(15:0_16:0_16:0)	(15:0)	(16:0)	(16:0)	810.755	C50 H100 O6 N1	2.83976e+07	2.64256e+07	2.62769e+07	2.70236e+07	3.02586e+07	7.83975e+06	6.47185e+06	3.08421e+07	4.85992e+07	1.06802e+07	6.58787e+06	1.19397e+07	5.45363e+07	4.44054e+07	1.06731e+07	1.22703	0.295169
TG(15:0_16:0_18:1)+NH4	TG(49:1)+NH4	TG	(15:0_16:0_18:1)	(15:0)	(16:0)	(18:1)	836.77	C52 H102 O6 N1	1.30203e+08	1.34502e+08	1.19036e+08	1.35766e+08	1.29399e+08	2.29841e+07	2.94654e+07	1.66775e+08	2.04781e+08	7.59349e+07	5.05776e+07	7.71451e+07	2.59007e+08	1.52729e+08	7.59115e+07	1.23089	0.299701
TG(15:0_16:0_18:2)+NH4	TG(49:2)+NH4	TG	(15:0_16:0_18:2)	(15:0)	(16:0)	(18:2)	834.755	C52 H100 O6 N1	1.31734e+08	1.22481e+08	1.24153e+08	1.32209e+08	1.26812e+08	2.38581e+07	3.96555e+07	1.40122e+08	1.52402e+08	3.34147e+07	5.64572e+07	8.02529e+07	2.55231e+08	1.61577e+08	4.35007e+07	1.53297	0.616326
TG(15:0_16:1_18:2)+NH4	TG(49:3)+NH4	TG	(15:0_16:1_18:2)	(15:0)	(16:1)	(18:2)	832.739	C52 H98 O6 N1	3.03603e+07	2.52986e+07	3.6266e+07	4.58513e+07	2.09379e+07	4.10912e+06	1.36835e+07	2.79834e+07	2.60111e+07	2.84398e+07	1.88235e+07	2.59482e+07	6.20938e+07	3.78291e+07	3.02088e+07	1.74507	0.803289
TG(15:0_18:1_18:2)+NH4	TG(51:3)+NH4	TG	(15:0_18:1_18:2)	(15:0)	(18:1)	(18:2)	860.77	C54 H102 O6 N1	2.063e+08	1.84683e+08	1.80565e+08	2.2665e+08	2.19667e+08	7.08615e+07	1.35224e+08	2.12034e+08	1.75557e+08	1.98626e+08	1.90608e+08	1.49512e+08	2.23837e+08	2.40122e+08	1.45703e+08	1.19876	0.261544
TG(15:0_18:1_18:3)+NH4	TG(51:4)+NH4	TG	(15:0_18:1_18:3)	(15:0)	(18:1)	(18:3)	858.755	C54 H100 O6 N1	8.269e+07	7.3596e+07	7.17794e+07	9.03264e+07	8.71934e+07	2.89685e+07	6.11144e+07	7.40015e+07	6.256e+07	6.54295e+07	7.93172e+07	5.72814e+07	7.53775e+07	8.90143e+07	5.50823e+07	1.21912	0.285838
TG(16:0_12:0_18:2)+NH4	TG(46:2)+NH4	TG	(16:0_12:0_18:2)	(16:0)	(12:0)	(18:2)	792.708	C49 H94 O6 N1	9.7275e+07	9.03206e+07	1.06543e+08	1.16181e+08	1.13226e+08	4.8419e+06	1.34445e+07	9.92192e+07	1.61946e+08	6.16589e+07	3.28199e+07	6.38946e+07	1.82793e+08	8.21539e+07	1.31419e+08	1.44552	0.531584
TG(16:0_14:0_14:0)+NH4	TG(44:0)+NH4	TG	(16:0_14:0_14:0)	(16:0)	(14:0)	(14:0)	768.708	C47 H94 O6 N1	9.29909e+07	8.17318e+07	8.01534e+07	9.82463e+07	9.25211e+07	3.61976e+06	7.72123e+06	6.56463e+07	2.4029e+08	2.5743e+07	1.17593e+07	2.5279e+07	1.76683e+08	9.22481e+07	6.50556e+07	1.08164	0.113221
TG(16:0_14:0_16:0)+NH4	TG(46:0)+NH4	TG	(16:0_14:0_16:0)	(16:0)	(14:0)	(16:0)	796.739	C49 H98 O6 N1	1.28411e+08	1.13438e+08	1.09155e+08	1.37064e+08	1.34635e+08	1.35144e+07	1.46976e+07	1.25925e+08	2.39759e+08	3.65227e+07	2.17425e+07	5.20156e+07	2.2582e+08	1.80416e+08	5.4021e+07	1.24069	0.311139
TG(16:0_14:0_18:1)+NH4	TG(48:1)+NH4	TG	(16:0_14:0_18:1)	(16:0)	(14:0)	(18:1)	822.755	C51 H100 O6 N1	7.11683e+08	6.05817e+08	5.90268e+08	7.39462e+08	7.22465e+08	7.88203e+07	1.05908e+08	7.3583e+08	1.06512e+09	3.43084e+08	2.93968e+08	4.66423e+08	1.22773e+09	7.17645e+08	5.34446e+08	1.39139	0.476527	0.273667
TG(16:0_14:0_18:3)+NH4	TG(48:2)+NH4	TG	(16:0_14:0_18:2)	(16:0)	(14:0)	(18:2)	818.723	C51 H96 O6 N1	6.47213e+07	4.91341e+07	6.58395e+07	8.04452e+07	7.95644e+07	5.55334e+06	1.5374e+07	8.67399e+07	8.3501e+07	3.6334e+07	3.41438e+07	5.35822e+07	1.01436e+08	7.49789e+07	5.47598e+07	1.40175	0.487225
TG(16:0_14:0_20:4)+NH4	TG(50:4)+NH4	TG	(16:0_14:0_20:4)	(16:0)	(14:0)	(20:4)	844.739	C53 H98 O6 N1	6.68783e+07	5.71013e+07	5.5874e+07	7.78887e+07	7.14781e+07	6.20954e+06	1.5923e+07	1.41083e+08	6.01774e+07	1.78352e+07	3.13074e+07	5.31207e+07	9.40687e+07	4.62429e+07	7.44977e+07	1.24048	0.310895
TG(16:0_14:0_20:5)+NH4	TG(50:5)+NH4	TG	(16:0_14:0_20:5)	(16:0)	(14:0)	(20:5)	842.723	C53 H96 O6 N1	1.28471e+07	6.06423e+06	1.08989e+07	1.61017e+07	1.55627e+07	1.41966e+06	9.28337e+06	2.20739e+07	1.01751e+07	6.55614e+06	2.98642e+06	1.25136e+07	1.30422e+07	6.13164e+06	5.47839e+06	0.811022	-0.302187
TG(16:0_14:0_22:6)+NH4	TG(52:6)+NH4	TG	(16:0_14:0_22:6)	(16:0)	(14:0)	(22:6)	868.739	C55 H98 O6 N1	1.55679e+07	1.26415e+07	1.16014e+07	1.59951e+07	1.53542e+07	657329	8.97685e+06	2.57302e+07	1.13791e+07	1.55022e+07	7.99069e+06	1.08694e+07	2.16542e+07	7.0549e+06	5.62152e+06	0.854528	-0.226801
TG(16:0_14:1_18:2)+NH4	TG(48:3)+NH4	TG	(16:0_14:1_18:2)	(16:0)	(14:1)	(18:2)	818.723	C51 H96 O6 N1	1.4831e+08	1.3867e+08	1.38438e+08	1.70456e+08	1.64893e+08	1.114e+07	4.00446e+07	1.42335e+08	1.45693e+08	9.09712e+07	7.55534e+07	9.24941e+07	2.12802e+08	1.40619e+08	2.44865e+08	1.78141	0.833019	0.0808094
TG(16:0_14:1_20:4)+NH4	TG(50:5)+NH4	TG	(16:0_14:1_20:4)	(16:0)	(14:1)	(20:4)	842.723	C53 H96 O6 N1	8.44254e+06	7.89517e+06	8.69286e+06	1.02535e+07	9.30072e+06	413479	4.89313e+06	1.40908e+07	8.0851e+06	2.58218e+06	3.87764e+06	1.1484e+07	1.39161e+07	7.03669e+06	1.9107e+07	1.84341	0.882374
TG(16:0_16:0_16:0)+NH4	TG(48:0)+NH4	TG	(16:0_16:0_16:0)	(16:0)	(16:0)	(16:0)	824.77	C51 H102 O6 N1	1.38224e+08	1.33994e+08	1.23672e+08	1.46526e+08	1.54195e+08	3.84185e+07	2.83468e+07	1.83922e+08	1.62731e+08	4.26981e+07	3.87666e+07	8.16352e+07	1.7652e+08	2.18762e+08	4.4922e+07	1.22909	0.297586	0.331854
TG(16:0_16:0_17:0)+NH4	TG(49:0)+NH4	TG	(16:0_16:0_17:0)	(16:0)	(16:0)	(17:0)	838.786	C52 H104 O6 N1	3.49237e+07	3.38963e+07	3.37503e+07	3.81059e+07	3.59435e+07	6.64313e+06	7.21024e+06	4.13704e+07	4.90639e+07	1.39519e+07	8.24705e+06	1.77712e+07	4.8567e+07	5.33089e+07	9.89863e+06	1.16537	0.220788
TG(16:0_16:0_17:1)+NH4	TG(49:1)+NH4	TG	(16:0_16:0_17:1)	(16:0)	(16:0)	(17:1)	836.77	C52 H102 O6 N1	2.18429e+06	2.54717e+06	2.12162e+06	1.7916e+06	1.69679e+06	689841	175233	2.27525e+06	2.6229e+06	967554	300439	1.19937e+06	5.19361e+06	3.30341e+06	330088	1.53428	0.617562
TG(16:0_16:0_18:1)+NH4	TG(50:1)+NH4	TG	(16:0_16:0_18:1)	(16:0)	(16:0)	(18:1)	850.786	C53 H104 O6 N1	1.001e+09	9.11255e+08	9.12319e+08	1.04786e+09	1.01126e+09	4.40913e+08	3.63882e+08	1.2282e+09	1.40921e+09	5.37625e+08	5.62505e+08	7.76213e+08	1.66572e+09	1.09081e+09	5.54646e+08	1.16836	0.22449
TG(16:0_16:0_20:2)+NH4	TG(52:2)+NH4	TG	(16:0_16:0_20:2)	(16:0)	(16:0)	(20:2)	876.801	C55 H106 O6 N1	2.77008e+08	1.69935e+08	1.04612e+08	4.04985e+08	3.38627e+08	1.12966e+08	2.2785e+08	1.70768e+08	1.78459e+08	1.95983e+08	2.85122e+08	2.26747e+08	2.82456e+07	1.96669e+08	2.65584e+08	1.13131	0.177991
TG(16:0_16:0_22:6)+NH4	TG(54:6)+NH4	TG	(16:0_16:0_22:6)	(16:0)	(16:0)	(22:6)	896.77	C57 H102 O6 N1	4.75459e+07	4.28475e+07	4.24219e+07	4.91804e+07	4.88945e+07	5.63635e+06	3.51894e+07	9.40983e+07	4.36653e+07	5.74395e+07	3.11285e+07	3.23328e+07	6.21286e+07	2.22741e+07	1.05574e+07	0.671195	-0.575196	0.0907392
TG(16:0_16:1_18:2)+NH4	TG(50:3)+NH4	TG	(16:0_16:1_18:2)	(16:0)	(16:1)	(18:2)	846.755	C53 H100 O6 N1	1.53732e+08	1.08693e+08	8.52558e+07	1.24318e+08	1.5276e+08	4.54453e+07	4.74335e+07	3.71851e+08	1.62035e+08	6.57e+07	7.62628e+07	1.0774e+08	1.83415e+08	1.35038e+08	9.06497e+07	0.856512	-0.223454	0.343851
TG(16:0_17:0_18:1)+NH4	TG(51:1)+NH4	TG	(16:0_17:0_18:1)	(16:0)	(17:0)	(18:1)	864.801	C54 H106 O6 N1	1.25762e+08	1.23944e+08	1.25538e+08	1.3871e+08	1.33744e+08	2.25138e+07	3.70326e+07	1.68866e+08	1.97829e+08	9.32032e+07	6.21271e+07	1.05624e+08	2.18028e+08	1.55115e+08	7.90105e+07	1.1934	0.255072
TG(16:0_17:1_18:1)+NH4	TG(51:2)+NH4	TG	(16:0_17:1_18:1)	(16:0)	(17:1)	(18:1)	862.786	C54 H104 O6 N1	1.19124e+07	1.17714e+07	1.13193e+07	1.31953e+07	1.14887e+07	1.67658e+06	2.36964e+06	1.04998e+07	1.44943e+07	1.15462e+07	3.70026e+06	1.02022e+07	2.41651e+07	1.58946e+07	8.13614e+06	1.53002	0.613554
TG(16:0_17:1_18:2)+NH4	TG(51:3)+NH4	TG	(16:0_17:1_18:2)	(16:0)	(17:1)	(18:2)	860.77	C54 H102 O6 N1	6.0846e+06	4.77213e+06	5.38182e+06	6.71367e+06	6.32548e+06	1.3727e+06	1.84725e+06	6.61741e+06	6.07806e+06	7.0351e+06	2.09772e+06	3.68709e+06	1.01701e+07	9.02581e+06	3.69382e+06	1.24941	0.321244
TG(16:0_18:1_18:1)+Na	TG(52:2)+Na	TG	(16:0_18:1_18:1)	(16:0)	(18:1)	(18:1)	881.757	C55 H102 O6 Na1	1.98846e+07	1.70102e+07	1.82826e+07	2.14845e+07	2.21165e+07	1.3176e+07	1.55738e+07	2.01325e+07	1.68744e+07	1.71829e+07	1.64711e+07	1.97432e+07	2.28997e+07	2.11575e+07	1.93631e+07	1.20129	0.264585
TG(16:0_18:1_18:1)+NH4	TG(52:2)+NH4	TG	(16:0_18:1_18:1)	(16:0)	(18:1)	(18:1)	876.801	C55 H106 O6 N1	2.89819e+09	2.59744e+09	2.68445e+09	3.0908e+09	2.95801e+09	1.29142e+09	2.13857e+09	2.64472e+09	2.5035e+09	2.77348e+09	2.72791e+09	2.8137e+09	3.11958e+09	2.66561e+09	2.5329e+09	1.22094	0.28799
TG(16:0_18:1_18:2)+H	TG(52:3)+H	TG	(16:0_18:1_18:2)	(16:0)	(18:1)	(18:2)	857.759	C55 H101 O6	7.15479e+06	5.96109e+06	6.23398e+06	6.75618e+06	7.22003e+06	4.80055e+06	5.31924e+06	7.34248e+06	5.27484e+06	5.79371e+06	7.04957e+06	5.06147e+06	5.92106e+06	6.28349e+06	6.0418e+06	1.06402	0.0895261
TG(16:0_18:1_18:2)+Na	TG(52:3)+Na	TG	(16:0_18:1_18:2)	(16:0)	(18:1)	(18:2)	879.741	C55 H100 O6 Na1	2.69082e+07	2.0965e+07	2.15457e+07	2.49428e+07	2.47685e+07	1.83765e+07	2.08104e+07	1.97338e+07	2.17532e+07	2.40461e+07	2.21532e+07	2.30772e+07	2.34151e+07	2.52492e+07	2.18963e+07	1.10572	0.144987
TG(16:0_18:1_18:2)+NH4	TG(52:3)+NH4	TG	(16:0_18:1_18:2)	(16:0)	(18:1)	(18:2)	874.786	C55 H104 O6 N1	3.61822e+09	3.39279e+09	3.33742e+09	3.66555e+09	3.58115e+09	2.55493e+09	3.13471e+09	3.25765e+09	3.10639e+09	3.6277e+09	3.50676e+09	3.02908e+09	3.26534e+09	3.30782e+09	2.93362e+09	1.02304	0.0328577	0.182007
TG(16:0_18:1_18:3)+H	TG(52:4)+H	TG	(16:0_18:1_18:3)	(16:0)	(18:1)	(18:3)	855.744	C55 H99 O6	1.09088e+07	1.04997e+07	9.92726e+06	1.191e+07	9.99557e+06	9.09438e+06	9.82898e+06	1.02887e+07	9.53688e+06	8.56712e+06	1.10246e+07	7.2e+06	8.2417e+06	1.13675e+07	7.66108e+06	0.961511	-0.0566246
TG(16:0_18:1_18:3)+NH4	TG(52:4)+NH4	TG	(16:0_18:1_18:3)	(16:0)	(18:1)	(18:3)	872.77	C55 H102 O6 N1	2.85442e+09	2.43399e+09	2.49921e+09	3.10064e+09	2.90844e+09	2.15015e+09	2.71485e+09	2.41461e+09	2.40257e+09	2.4635e+09	3.03823e+09	2.32974e+09	2.44811e+09	2.72808e+09	2.2617e+09	1.05435	0.0763602
TG(16:0_18:2_18:3)+NH4	TG(52:5)+NH4	TG	(16:0_18:2_18:3)	(16:0)	(18:2)	(18:3)	870.755	C55 H100 O6 N1	6.60341e+08	6.14725e+08	8.21569e+08	7.24814e+08	7.08203e+08	3.09966e+08	5.5226e+08	8.74416e+08	5.14302e+08	7.12927e+08	7.2289e+08	6.88074e+08	6.81135e+08	5.80505e+08	6.93154e+08	1.13559	0.183448
TG(16:0_18:2_18:3)+NH4_2	TG(52:5)+NH4	TG	(16:0_18:2_18:3)	(16:0)	(18:2)	(18:3)	870.755	C55 H100 O6 N1	4.47047e+07	3.28306e+07	3.26407e+07	3.58379e+07	3.63857e+07	6.62635e+06	3.14978e+07	8.73282e+07	2.72253e+07	2.1965e+07	1.44648e+07	3.6867e+07	3.61966e+07	2.21791e+07	1.52923e+07	0.715746	-0.48248
TG(16:0_18:2_20:5)+NH4	TG(54:7)+NH4	TG	(16:0_18:2_20:5)	(16:0)	(18:2)	(20:5)	894.755	C57 H100 O6 N1	1.50426e+08	1.34793e+08	1.2835e+08	1.73192e+08	1.67479e+08	2.42205e+07	1.6385e+08	2.16616e+08	8.50968e+07	3.57243e+07	1.32543e+08	2.29647e+08	3.17401e+07	7.9073e+07	7.25977e+07	1.03824	0.0541344	0.361167
TG(16:0_18:2_22:5)+NH4	TG(56:7)+NH4	TG	(16:0_18:2_22:5)	(16:0)	(18:2)	(22:5)	922.786	C59 H104 O6 N1	2.77585e+08	2.57438e+08	2.55995e+08	2.90932e+08	2.93342e+08	5.93884e+07	3.15706e+08	2.91678e+08	1.48305e+08	4.5275e+08	3.11306e+08	3.00749e+08	2.28033e+08	1.51407e+08	1.14954e+08	0.872714	-0.19642	0.108247
TG(16:0_18:2_22:6)+NH4	TG(56:8)+NH4	TG	(16:0_18:2_22:6)	(16:0)	(18:2)	(22:6)	920.77	C59 H102 O6 N1	1.76959e+08	1.71021e+08	1.69747e+08	2.06862e+08	1.97736e+08	2.90576e+07	2.27406e+08	2.0656e+08	1.06872e+08	2.47193e+08	2.12566e+08	1.47567e+08	1.19983e+08	7.30707e+07	5.54708e+07	0.744909	-0.424864	0.0202918
TG(16:0_22:6_22:6)+NH4	TG(60:12)+NH4	TG	(16:0_22:6_22:6)	(16:0)	(22:6)	(22:6)	968.77	C63 H102 O6 N1	3.67095e+06	3.43013e+06	3.47129e+06	3.88661e+06	4.19019e+06	81008.2	5.48058e+06	2.41556e+06	1.15635e+06	1.01802e+07	2.96891e+06	4.37909e+06	1.93205e+06	341472	315208	0.514493	-0.958778
TG(16:0e_16:0_18:1)+NH4	TG(50:1e)+NH4	TG	(16:0e_16:0_18:1)	(16:0e)	(16:0)	(18:1)	836.807	C53 H106 O5 N1	6.89074e+06	5.8722e+06	5.68575e+06	7.23832e+06	7.06156e+06	3.27689e+06	3.49879e+06	3.99216e+06	3.89555e+06	4.70284e+06	5.6796e+06	8.30997e+06	1.03648e+07	6.6207e+06	3.00247e+06	1.75447	0.811037
TG(16:1_16:1_18:1)+NH4	TG(50:3)+NH4	TG	(16:1_16:1_18:1)	(16:1)	(16:1)	(18:1)	846.755	C53 H100 O6 N1	1.42966e+09	1.37384e+09	1.35598e+09	1.5403e+09	1.45491e+09	4.31046e+08	8.17465e+08	1.05404e+09	1.39233e+09	1.23897e+09	1.11847e+09	1.08074e+09	1.86401e+09	1.4934e+09	1.28568e+09	1.3868	0.471765
TG(16:1_16:1_18:2)+NH4	TG(50:4)+NH4	TG	(16:1_16:1_18:2)	(16:1)	(16:1)	(18:2)	844.739	C53 H98 O6 N1	3.64037e+08	3.05071e+08	2.94676e+08	4.13167e+08	3.96387e+08	8.49961e+07	2.15008e+08	3.20482e+08	2.99978e+08	2.49606e+08	3.19241e+08	2.54686e+08	3.99699e+08	3.54644e+08	2.95532e+08	1.38778	0.47278	0.109324
TG(16:1_17:0_18:1)+NH4	TG(51:2)+NH4	TG	(16:1_17:0_18:1)	(16:1)	(17:0)	(18:1)	862.786	C54 H104 O6 N1	2.90789e+08	2.64103e+08	2.5264e+08	3.02362e+08	2.90377e+08	7.50383e+07	1.49745e+08	3.32783e+08	2.65229e+08	2.63307e+08	1.92398e+08	2.56483e+08	3.67696e+08	2.97857e+08	2.3314e+08	1.24074	0.311204
TG(16:1_18:2_18:2)+NH4	TG(52:5)+NH4	TG	(16:1_18:2_18:2)	(16:1)	(18:2)	(18:2)	870.755	C55 H100 O6 N1	2.2246e+08	1.86129e+08	1.9757e+08	2.7087e+08	2.80123e+08	9.449e+07	3.42835e+08	1.11007e+08	1.77383e+08	1.89994e+08	2.84925e+08	1.20087e+08	1.32197e+08	1.58887e+08	1.18226e+08	0.889281	-0.169289
TG(16:1_18:2_18:3)+NH4	TG(52:6)+NH4	TG	(16:1_18:2_18:3)	(16:1)	(18:2)	(18:3)	868.739	C55 H98 O6 N1	2.58189e+07	2.44771e+07	2.18955e+07	3.0892e+07	3.0269e+07	1.12941e+07	4.20833e+07	1.42031e+07	2.00807e+07	1.77403e+07	3.82778e+07	1.29816e+07	9.76028e+06	1.94588e+07	1.49158e+07	0.905056	-0.143921
TG(16:1_20:4_20:4)+NH4	TG(56:9)+NH4	TG	(16:1_20:4_20:4)	(16:1)	(20:4)	(20:4)	918.755	C59 H100 O6 N1	1.74936e+07	1.0757e+07	1.69528e+07	2.24485e+07	2.04173e+07	2.3993e+06	2.92802e+07	1.38494e+07	9.40317e+06	1.99067e+07	1.79321e+07	3.01649e+07	8.47655e+06	4.23789e+06	1.00228e+07	0.946492	-0.0793383
TG(17:0_18:1_18:1)+NH4	TG(53:2)+NH4	TG	(17:0_18:1_18:1)	(17:0)	(18:1)	(18:1)	890.817	C56 H108 O6 N1	1.64328e+08	1.5335e+08	1.51165e+08	1.77873e+08	1.57738e+08	4.30986e+07	1.10346e+08	1.54462e+08	1.35012e+08	1.94724e+08	1.26703e+08	1.73139e+08	1.46882e+08	1.36174e+08	1.37536e+08	1.12984	0.176117
TG(17:0_18:1_18:2)+NH4	TG(53:3)+NH4	TG	(17:0_18:1_18:2)	(17:0)	(18:1)	(18:2)	888.801	C56 H106 O6 N1	2.59998e+08	2.33009e+08	2.28705e+08	2.58992e+08	2.48675e+08	9.05653e+07	2.35285e+08	2.02133e+08	1.60313e+08	2.92037e+08	2.40845e+08	1.29164e+08	1.07357e+08	2.25539e+08	2.06073e+08	0.927214	-0.109026	0.107766
TG(18:0_12:1_18:0)+NH4	TG(48:1)+NH4	TG	(18:0_12:1_18:0)	(18:0)	(12:1)	(18:0)	822.755	C51 H100 O6 N1	3.69096e+07	3.25623e+07	3.53146e+07	3.91553e+07	3.97205e+07	1.9538e+06	4.77503e+06	2.80954e+07	6.37464e+07	1.77635e+07	1.44669e+07	2.31995e+07	4.69705e+07	5.18831e+07	4.23415e+07	1.53748	0.62057
TG(18:0_16:0_16:0)+NH4	TG(50:0)+NH4	TG	(18:0_16:0_16:0)	(18:0)	(16:0)	(16:0)	852.801	C53 H106 O6 N1	1.73558e+08	1.68228e+08	1.5912e+08	1.81749e+08	1.8226e+08	2.80433e+07	3.73045e+07	2.03628e+08	1.23699e+08	5.9577e+07	5.18797e+07	1.01633e+08	1.27184e+08	2.13353e+08	4.67628e+07	1.19582	0.258001
TG(18:0_16:0_17:0)+NH4	TG(51:0)+NH4	TG	(18:0_16:0_17:0)	(18:0)	(16:0)	(17:0)	866.817	C54 H108 O6 N1	1.99194e+07	1.80642e+07	1.77239e+07	2.10264e+07	2.06952e+07	2.78394e+06	3.88728e+06	1.96624e+07	1.94533e+07	8.44687e+06	4.9749e+06	1.38998e+07	1.61196e+07	2.36803e+07	4.39096e+06	1.16285	0.217661
TG(18:0_16:0_17:1)+NH4	TG(51:1)+NH4	TG	(18:0_16:0_17:1)	(18:0)	(16:0)	(17:1)	864.801	C54 H106 O6 N1	1.54244e+06	1443083	1.59727e+06	1.94028e+06	1.85008e+06	61257.4	936929	1.3322e+06	2.69872e+06	529052	178657	1.33167e+06	3.42829e+06	2.21902e+06	1.26999e+06	1.51626	0.600517
TG(18:0_16:0_18:0)+NH4	TG(52:0)+NH4	TG	(18:0_16:0_18:0)	(18:0)	(16:0)	(18:0)	880.833	C55 H110 O6 N1	5.89326e+07	5.43836e+07	5.15255e+07	6.27498e+07	5.73e+07	1.01301e+07	1.35688e+07	3.79922e+07	3.3733e+07	2.13759e+07	2.08629e+07	2.46532e+07	1.98697e+07	5.01915e+07	1.93551e+07	1.15524	0.208197
TG(18:0_16:0_18:1)+NH4	TG(52:1)+NH4	TG	(18:0_16:0_18:1)	(18:0)	(16:0)	(18:1)	878.817	C55 H108 O6 N1	6.58117e+08	6.20334e+08	5.98735e+08	6.93854e+08	6.66971e+08	1.10318e+08	2.57035e+08	7.09109e+08	1.10638e+09	4.09581e+08	4.20778e+08	5.29226e+08	8.95857e+08	5.6853e+08	3.58293e+08	1.06953	0.096982
TG(18:0_16:0_20:0)+NH4	TG(54:0)+NH4	TG	(18:0_16:0_20:0)	(18:0)	(16:0)	(20:0)	908.864	C57 H114 O6 N1	1.18133e+07	1.02109e+07	1.03514e+07	1.30237e+07	1.27953e+07	856990	3.88327e+06	6.12964e+06	2.86982e+07	5.29685e+06	7.93891e+06	5.75798e+06	9.71208e+06	7.20229e+06	6.92352e+06	0.836617	-0.257361	0.0454
TG(18:0_16:1_18:2)+NH4	TG(52:3)+NH4	TG	(18:0_16:1_18:2)	(18:0)	(16:1)	(18:2)	874.786	C55 H104 O6 N1	3.94113e+06	2.91962e+07	2.42112e+06	2.79822e+07	3.63579e+06	4.01519e+06	2.35763e+06	2.42339e+07	2.91653e+06	2.35e+06	4.33754e+06	3.87933e+06	3.14184e+06	2.96869e+07	4.44387e+06	1.26806	0.342625
TG(18:0_17:0_18:0)+NH4	TG(53:0)+NH4	TG	(18:0_17:0_18:0)	(18:0)	(17:0)	(18:0)	894.848	C56 H112 O6 N1	6.01069e+06	5.56646e+06	5.26431e+06	6.52892e+06	5.00264e+06	1.43843e+06	2.11083e+06	3.21048e+06	805519	2.68743e+06	2.08761e+06	2.8454e+06	4.24597e+06	5.49397e+06	1.91629e+06	1.61804	0.694245
TG(18:0_17:0_18:1)+NH4	TG(53:1)+NH4	TG	(18:0_17:0_18:1)	(18:0)	(17:0)	(18:1)	892.833	C56 H110 O6 N1	3.53049e+07	3.22205e+07	3.04214e+07	3.81544e+07	3.61727e+07	3.51175e+06	9.22984e+06	3.46946e+07	6.53429e+07	2.49076e+07	1.30855e+07	3.10121e+07	5.43741e+07	3.42668e+07	1.37112e+07	1.06364	0.0890157
TG(18:0_17:1_18:1)+NH4	TG(53:2)+NH4	TG	(18:0_17:1_18:1)	(18:0)	(17:1)	(18:1)	890.817	C56 H108 O6 N1	3.68738e+06	3.32107e+06	3.33193e+06	4.05377e+06	3.5159e+06	397252	469885	2.59384e+06	8.26211e+06	1.86061e+06	2.03026e+06	1.95224e+06	5.18624e+06	3.57057e+06	2.60066e+06	1.12929	0.17542
TG(18:0_18:0_18:0)+NH4	TG(54:0)+NH4	TG	(18:0_18:0_18:0)	(18:0)	(18:0)	(18:0)	908.864	C57 H114 O6 N1	1.91596e+07	1.6814e+07	1.75766e+07	2.12161e+07	2.04601e+07	6.0499e+06	7.91697e+06	1.12961e+07	5.96677e+06	1.00526e+07	1.11947e+07	8.87054e+06	6.05309e+06	1.38751e+07	1.22855e+07	1.26637	0.340704
TG(18:0_18:0_18:1)+NH4	TG(54:1)+NH4	TG	(18:0_18:0_18:1)	(18:0)	(18:0)	(18:1)	906.848	C57 H112 O6 N1	9.65481e+07	9.27361e+07	9.02948e+07	1.01705e+08	1.00567e+08	5.61967e+06	3.22475e+07	5.09282e+07	2.95856e+08	4.30505e+07	6.91845e+07	4.86537e+07	7.61835e+07	5.05337e+07	5.88081e+07	0.709287	-0.495559
TG(18:0_18:0_18:2)+NH4	TG(54:2)+NH4	TG	(18:0_18:0_18:2)	(18:0)	(18:0)	(18:2)	904.833	C57 H110 O6 N1	2.55643e+08	2.58278e+08	2.87487e+08	2.99917e+08	2.90853e+08	1.00138e+08	2.19508e+08	1.89909e+08	2.6822e+08	3.04635e+08	3.65564e+08	2.70725e+08	2.11869e+08	2.3502e+08	2.34768e+08	1.2176	0.284045
TG(18:0_18:0_20:4)+NH4	TG(56:4)+NH4	TG	(18:0_18:0_20:4)	(18:0)	(18:0)	(20:4)	928.833	C59 H110 O6 N1	8.58708e+06	7.90917e+06	7.64042e+06	9.2844e+06	8.96284e+06	2.4365e+06	7.72351e+06	1.12995e+07	6.63232e+06	7.55711e+06	8.55703e+06	8.45992e+06	1.13322e+07	7.17427e+06	6.08865e+06	1.16728	0.223146
TG(18:0_18:1_18:1)+NH4	TG(54:2)+NH4	TG	(18:0_18:1_18:1)	(18:0)	(18:1)	(18:1)	904.833	C57 H110 O6 N1	6.9325e+08	6.54344e+08	6.39993e+08	7.48681e+08	7.11708e+08	1.11421e+08	5.84058e+08	4.18296e+08	9.39525e+08	7.64577e+08	9.45347e+08	5.80894e+08	5.67755e+08	4.04089e+08	5.5064e+08	1.08192	0.113596
TG(18:0_18:1_20:0)+NH4	TG(56:1)+NH4	TG	(18:0_18:1_20:0)	(18:0)	(18:1)	(20:0)	934.88	C59 H116 O6 N1	1.95181e+07	1.74084e+07	1.71224e+07	2.14345e+07	2.04304e+07	1.26819e+06	1.17989e+07	1.02844e+07	2.71762e+07	1.20078e+07	3.62798e+07	5.68894e+06	1.12063e+07	6.44587e+06	2.81191e+07	1.40304	0.48856
TG(18:0_18:1_22:0)+NH4	TG(58:1)+NH4	TG	(18:0_18:1_22:0)	(18:0)	(18:1)	(22:0)	962.911	C61 H120 O6 N1	7.96432e+06	7.42897e+06	7.22249e+06	8.55754e+06	8.39956e+06	698911	6.14071e+06	5.9369e+06	5.5226e+06	5.86315e+06	1.86222e+07	2.79999e+06	5.36322e+06	2.98329e+06	1.3869e+07	1.80602	0.852818
TG(18:0_20:5_20:5)+NH4	TG(58:10)+NH4	TG	(18:0_20:5_20:5)	(18:0)	(20:5)	(20:5)	944.77	C61 H102 O6 N1	1.60321e+07	8.38111e+06	2.61754e+07	1.84341e+07	5.37844e+07	4.11886e+06	3.07911e+07	1.85813e+07	1.25452e+07	1.74452e+07	1.29244e+07	6.89726e+07	4.79712e+06	4.4127e+06	9.60613e+06	1.20641	0.270718
TG(18:1_12:0_14:0)+NH4	TG(44:1)+NH4	TG	(18:1_12:0_14:0)	(18:1)	(12:0)	(14:0)	766.692	C47 H92 O6 N1	7.69543e+07	6.88754e+07	6.54968e+07	8.59707e+07	8.51696e+07	1.11124e+06	2.78845e+06	3.59718e+07	2.05005e+08	2.78552e+07	7.53438e+06	3.07088e+07	1.41038e+08	5.70603e+07	8.49125e+07	1.17791	0.23623	0.42304
TG(18:1_12:0_18:1)+NH4	TG(48:2)+NH4	TG	(18:1_12:0_18:1)	(18:1)	(12:0)	(18:1)	820.739	C51 H98 O6 N1	8.71369e+08	7.64847e+08	7.5592e+08	9.38562e+08	8.83308e+08	6.60221e+07	1.64566e+08	7.38437e+08	9.08786e+08	4.61032e+08	3.91862e+08	6.04516e+08	1.40491e+09	7.51451e+08	6.67277e+08	1.63329	0.707783
TG(18:1_12:0_18:3)+NH4	TG(48:4)+NH4	TG	(18:1_12:0_18:3)	(18:1)	(12:0)	(18:3)	816.708	C51 H94 O6 N1	1.35126e+06	1.07534e+06	1.66238e+06	8.42211e+06	1.37457e+06	170452	1.7661e+06	5.13314e+06	215483	4.27113e+06	697574	1.39792e+07	7.77002e+06	1.72106e+06	1.08838e+07	3.03312	1.6008
TG(18:1_14:0_14:0)+NH4	TG(46:1)+NH4	TG	(18:1_14:0_14:0)	(18:1)	(14:0)	(14:0)	794.723	C49 H96 O6 N1	3.25093e+08	2.79858e+08	2.66453e+08	3.45796e+08	3.41001e+08	1.09726e+07	2.40761e+07	2.57027e+08	5.894e+08	1.29249e+08	7.34049e+07	1.4094e+08	6.30981e+08	2.71773e+08	3.91282e+08	1.49238	0.577612
TG(18:1_14:0_18:1)+NH4	TG(50:2)+NH4	TG	(18:1_14:0_18:1)	(18:1)	(14:0)	(18:1)	848.77	C53 H102 O6 N1	1.73527e+09	1.52049e+09	1.51699e+09	1.76655e+09	1.72288e+09	7.30681e+08	8.17004e+08	1.89518e+09	1.83835e+09	1.3866e+09	1.10796e+09	1.41611e+09	2.42083e+09	1.84235e+09	1.45745e+09	1.23649	0.30625
TG(18:1_17:1_18:2)+NH4	TG(53:4)+NH4	TG	(18:1_17:1_18:2)	(18:1)	(17:1)	(18:2)	886.786	C56 H104 O6 N1	1.24298e+08	1.07764e+08	8.95164e+07	1.31402e+08	1.32766e+08	6.60317e+07	1.29132e+08	1.06841e+08	8.62946e+07	1.25403e+08	1.45611e+08	9.8675e+07	8.01974e+07	1.32003e+08	8.60334e+07	1.0561	0.0787433
TG(18:1_18:1_18:1)+Na	TG(54:3)+Na	TG	(18:1_18:1_18:1)	(18:1)	(18:1)	(18:1)	907.773	C57 H104 O6 Na1	1.38415e+07	1.2202e+07	1.32992e+07	1.4314e+07	1.34447e+07	6.42408e+06	1.72364e+07	6.43284e+06	8.73649e+06	1.52007e+07	1.87655e+07	1.17548e+07	8.72005e+06	7.50181e+06	1.14679e+07	1.07735	0.107494
TG(18:1_18:1_18:1)+NH4	TG(54:3)+NH4	TG	(18:1_18:1_18:1)	(18:1)	(18:1)	(18:1)	902.817	C57 H108 O6 N1	1.86143e+09	1.68625e+09	1.68579e+09	1.96242e+09	1.8263e+09	5.30411e+08	9.53129e+08	7.6626e+08	1.10009e+09	2.69159e+09	3.35438e+09	1.50048e+09	9.57798e+08	8.95614e+08	1.47776e+09	1.35497	0.438263
TG(18:1_18:1_18:2)+H	TG(54:4)+H	TG	(18:1_18:1_18:2)	(18:1)	(18:1)	(18:2)	883.775	C57 H103 O6	4.55749e+06	982465	4.68903e+06	5.20727e+06	2.59026e+06	2.81498e+06	6.36572e+06	2.49056e+06	3.60843e+06	4.92449e+06	7.10433e+06	2.12169e+06	3.37331e+06	3.42516e+06	1.94344e+06	0.889317	-0.16923
TG(18:1_18:1_18:2)+NH4	TG(54:4)+NH4	TG	(18:1_18:1_18:2)	(18:1)	(18:1)	(18:2)	900.801	C57 H106 O6 N1	1.92004e+09	1.81108e+09	1.45052e+09	1.94088e+09	1.67669e+09	4.9974e+08	2.47357e+09	1.11797e+09	1.01169e+09	1.76238e+09	2.81002e+09	1.27248e+09	1.27629e+09	1.37944e+09	1.3254e+09	1.17454	0.232094
TG(18:1_18:1_18:3)+H	TG(54:5)+H	TG	(18:1_18:1_18:3)	(18:1)	(18:1)	(18:3)	881.759	C57 H101 O6	5.253e+06	5.64391e+06	3.97448e+06	3.93465e+06	5.13558e+06	2.14373e+06	8.00708e+06	1.31021e+06	3.50124e+06	4.9828e+06	7.93757e+06	3.78856e+06	2.5504e+06	1.39783e+06	3.10517e+06	0.941563	-0.0868706
TG(18:1_18:1_18:3)+NH4	TG(54:5)+NH4	TG	(18:1_18:1_18:3)	(18:1)	(18:1)	(18:3)	898.786	C57 H104 O6 N1	1.4538e+09	1.15983e+09	1.34842e+09	1.59979e+09	1.23904e+09	7.18054e+08	2.13541e+09	6.26392e+08	8.67243e+08	1.45529e+09	2.10925e+09	9.9663e+08	6.97541e+08	7.27474e+08	8.30619e+08	0.924018	-0.114007
TG(18:1_18:1_20:5)+NH4	TG(56:7)+NH4	TG	(18:1_18:1_20:5)	(18:1)	(18:1)	(20:5)	922.786	C59 H104 O6 N1	4.34982e+08	3.98609e+08	3.95939e+08	4.68667e+08	4.43336e+08	2.24713e+08	5.9128e+08	3.19923e+08	2.51355e+08	3.44489e+08	5.31781e+08	4.98123e+08	2.50698e+08	3.07676e+08	2.97984e+08	1.08922	0.123291
TG(18:1_18:1_22:0)+NH4	TG(58:2)+NH4	TG	(18:1_18:1_22:0)	(18:1)	(18:1)	(22:0)	960.895	C61 H118 O6 N1	2.99615e+07	1.97475e+07	2.02619e+07	3.21994e+07	3.13057e+07	136270	2.27876e+07	5.14714e+06	9.891e+06	2.28146e+07	9.83439e+07	8.60914e+06	6.83139e+06	2.80191e+06	5.57259e+07	2.83517	1.50344	0.405013
TG(18:1_18:1_22:4)+NH4	TG(58:6)+NH4	TG	(18:1_18:1_22:4)	(18:1)	(18:1)	(22:4)	952.833	C61 H110 O6 N1	4.27024e+07	3.74261e+07	3.80714e+07	4.59919e+07	4.23098e+07	9.52128e+06	5.51376e+07	2.55375e+07	2.13978e+07	4.71777e+07	4.35903e+07	3.73538e+07	4.45193e+07	3.10183e+07	3.03274e+07	1.17659	0.234608	0.435095
TG(18:1_18:1_22:5)+NH4	TG(58:7)+NH4	TG	(18:1_18:1_22:5)	(18:1)	(18:1)	(22:5)	950.817	C61 H108 O6 N1	4.83292e+07	2.74944e+07	2.53884e+07	4.62948e+07	4.58442e+07	1.51822e+07	7.4753e+07	8.28788e+06	1.33385e+07	2.593e+07	1.65595e+07	2.40245e+07	1.41901e+07	5.6589e+07	1.71683e+07	0.934831	-0.0972232
TG(18:1_18:1_22:5)+NH4_2	TG(58:7)+NH4	TG	(18:1_18:1_22:5)	(18:1)	(18:1)	(22:5)	950.817	C61 H108 O6 N1	3.53594e+07	3.24185e+07	3.1753e+07	3.38064e+07	3.38548e+07	2.28201e+06	4.67966e+07	2.1698e+07	1.81686e+07	7.0222e+07	4.02786e+07	3.16106e+07	1.86074e+07	9.22011e+06	9.29963e+06	0.684918	-0.545998	0.073578
TG(18:1_18:1_22:6)+NH4	TG(58:8)+NH4	TG	(18:1_18:1_22:6)	(18:1)	(18:1)	(22:6)	948.801	C61 H106 O6 N1	1.53319e+08	1.221e+08	1.41337e+08	1.59385e+08	1.57364e+08	1.01e+07	2.23539e+08	8.90179e+07	6.48231e+07	3.05755e+08	1.68093e+08	1.38953e+08	8.82462e+07	5.80035e+07	7.95585e+07	0.768649	-0.379604	0.114628
TG(18:1_18:1_23:0)+NH4	TG(59:2)+NH4	TG	(18:1_18:1_23:0)	(18:1)	(18:1)	(23:0)	974.911	C62 H120 O6 N1	1.52644e+06	1.68172e+06	1.47011e+06	1.26675e+06	1.76156e+06	258348	1.90558e+06	23992.1	1.72487e+06	1.77667e+06	3.15895e+06	1.07165e+06	35350.5	663300	991501	1.04065	0.0574865
TG(18:1_18:1_24:1)+NH4	TG(60:3)+NH4	TG	(18:1_18:1_24:1)	(18:1)	(18:1)	(24:1)	986.911	C63 H120 O6 N1	2.38832e+06	2.20514e+06	1.97281e+06	2.39616e+06	2.53572e+06	4960.04	5.77152e+06	960303	808783	4.34765e+06	3.2302e+06	1.50294e+06	1.57237e+06	585704	1.09068e+06	0.671131	-0.575334
TG(18:1_18:2_18:2)+NH4	TG(54:5)+NH4	TG	(18:1_18:2_18:2)	(18:1)	(18:2)	(18:2)	898.786	C57 H104 O6 N1	6.16507e+08	5.60427e+08	5.69931e+08	7.76551e+08	7.19672e+08	2.00589e+08	5.23565e+08	6.89513e+08	4.70151e+08	2.56199e+08	4.198e+08	5.89552e+08	4.67479e+08	5.25922e+08	5.74322e+08	1.20423	0.268112
TG(18:1_18:2_20:2)+NH4	TG(56:5)+NH4	TG	(18:1_18:2_20:2)	(18:1)	(18:2)	(20:2)	926.817	C59 H108 O6 N1	3.31534e+08	3.03536e+08	2.99702e+08	3.39927e+08	3.36228e+08	1.14687e+08	3.96028e+08	2.45435e+08	1.95864e+08	3.66985e+08	3.39789e+08	3.23113e+08	2.17019e+08	1.74231e+08	2.63518e+08	0.998992	-0.00145426
TG(18:1_18:2_20:5)+NH4	TG(56:8)+NH4	TG	(18:1_18:2_20:5)	(18:1)	(18:2)	(20:5)	920.77	C59 H102 O6 N1	1.69345e+08	1.4925e+08	1.4335e+08	1.91506e+08	1.78462e+08	6.09154e+07	2.61332e+08	1.16865e+08	8.83983e+07	8.85753e+07	1.78331e+08	2.07714e+08	7.46477e+07	9.12079e+07	1.02862e+08	1.06278	0.0878415
TG(18:1_18:2_22:0)+NH4	TG(58:3)+NH4	TG	(18:1_18:2_22:0)	(18:1)	(18:2)	(22:0)	958.88	C61 H116 O6 N1	2.41837e+07	2.18845e+07	2.22329e+07	2.51408e+07	2.48418e+07	1.9398e+06	2.54369e+07	7.78511e+06	7.08784e+06	1.49596e+07	7.29153e+07	8.98234e+06	8.24429e+06	3.95696e+06	4.53323e+07	2.43721	1.28523	0.399226
TG(18:1_18:2_22:1)+NH4	TG(58:4)+NH4	TG	(18:1_18:2_22:1)	(18:1)	(18:2)	(22:1)	956.864	C61 H114 O6 N1	7.54838e+06	6.13894e+06	5.92263e+06	7.52399e+06	7.19177e+06	2.24714e+06	1.75284e+07	6.02293e+06	5.62393e+06	1.62732e+07	6.27485e+06	8.91178e+06	9.16628e+06	3.08372e+06	5.25545e+06	0.685432	-0.544915
TG(18:1_18:2_22:2)+NH4	TG(58:5)+NH4	TG	(18:1_18:2_22:2)	(18:1)	(18:2)	(22:2)	954.848	C61 H112 O6 N1	1.08841e+07	1.05674e+07	1.05552e+07	1.10575e+07	1.08317e+07	1.94806e+06	1.67574e+07	4.01117e+06	6.77831e+06	1.58473e+07	1.16507e+07	3.55162e+06	1.23295e+07	6.19347e+06	5.58003e+06	0.866859	-0.206131
TG(18:1_18:2_24:0)+NH4	TG(60:3)+NH4	TG	(18:1_18:2_24:0)	(18:1)	(18:2)	(24:0)	986.911	C63 H120 O6 N1	7.82977e+06	6.77398e+06	6.86174e+06	8.55746e+06	8.18179e+06	367976	9.47065e+06	1.78703e+06	1.67438e+06	5.31394e+06	2.07638e+07	3.62654e+06	1.55833e+06	425264	1.51011e+07	2.22816	1.15586
TG(18:1_18:2_24:1)+NH4	TG(60:4)+NH4	TG	(18:1_18:2_24:1)	(18:1)	(18:2)	(24:1)	984.895	C63 H118 O6 N1	2.07259e+06	2.02762e+06	1.86465e+06	2.08654e+06	2.17022e+06	407287	6.1183e+06	1.01783e+06	1.0591e+06	2.61432e+06	2.91616e+06	1.61591e+06	1.16924e+06	680735	1.24406e+06	0.679881	-0.556647
TG(18:1e_16:0_18:1)+NH4	TG(52:2e)+NH4	TG	(18:1e_16:0_18:1)	(18:1e)	(16:0)	(18:1)	862.822	C55 H108 O5 N1	6.69402e+06	5.79234e+06	6.32351e+06	7.51191e+06	7.21804e+06	3.02889e+06	4.49122e+06	3.07303e+06	3.85796e+06	4.08657e+06	6.74371e+06	9.77916e+06	9.05811e+06	4.17491e+06	4.83343e+06	1.86589	0.899867
TG(18:2_17:1_18:2)+NH4	TG(53:5)+NH4	TG	(18:2_17:1_18:2)	(18:2)	(17:1)	(18:2)	884.77	C56 H102 O6 N1	5.78577e+07	5.24372e+07	5.02878e+07	6.35325e+07	4.39769e+07	1.18278e+07	5.20048e+07	1.26171e+07	4.00896e+07	4.57735e+07	6.08405e+07	5.32227e+07	4.57107e+07	5.20519e+07	1.96531e+07	1.42613	0.512104
TG(18:2_18:2_18:2)+H	TG(54:6)+H	TG	(18:2_18:2_18:2)	(18:2)	(18:2)	(18:2)	879.744	C57 H99 O6	2.37232e+06	2.62771e+06	2.14012e+06	2.84955e+06	2.72818e+06	1.38752e+06	4.87139e+06	1.49291e+06	1.49104e+06	1.97429e+06	4.34767e+06	1.61945e+06	805320	611900	891310	0.737767	-0.438763	0.00958
TG(18:2_18:2_18:2)+NH4	TG(53:6)+NH4	TG	(18:2_17:2_18:2)	(18:2)	(18:2)	(18:2)	896.77	C57 H102 O6 N1	6.31739e+08	5.94017e+08	5.89546e+08	7.04988e+08	6.85757e+08	3.62132e+08	1.24838e+09	2.66047e+08	3.96446e+08	5.2516e+08	1.03646e+09	4.33233e+08	1.80397e+08	2.88587e+08	2.18224e+08	0.770825	-0.375524	0.0983887
TG(18:2_18:2_18:2)+NH4_2	TG(54:6)+NH4	TG	(18:2_18:2_18:2)	(18:2)	(18:2)	(18:2)	896.77	C57 H102 O6 N1	5.25726e+08	4.81976e+08	4.63104e+08	5.31635e+08	5.17673e+08	1.73472e+08	3.82977e+08	7.77417e+08	3.65873e+08	2.6356e+08	4.35104e+08	5.35985e+08	4.63183e+08	4.0737e+08	5.33389e+08	1.20971	0.274667
TG(18:3_18:2_18:2)+NH4	TG(54:7)+NH4	TG	(18:3_18:2_18:2)	(18:3)	(18:2)	(18:2)	894.755	C57 H100 O6 N1	6.73593e+07	1.15099e+08	5.69697e+07	7.90654e+07	7.87163e+07	5.82945e+07	2.35295e+08	2.36887e+07	5.10215e+07	7.47116e+07	1.03902e+08	4.46114e+07	1.28702e+07	2.89514e+07	1.52653e+07	0.464097	-1.1075	0.0958033
TG(18:4_16:0_18:2)+NH4	TG(52:6)+NH4	TG	(18:4_16:0_18:2)	(18:4)	(16:0)	(18:2)	868.739	C55 H98 O6 N1	3.21183e+07	2.70241e+07	2.6642e+07	3.68458e+07	8.5829e+07	1.43188e+07	6.3511e+07	5.53398e+07	4.83152e+07	3.35735e+07	5.33433e+07	3.37628e+07	3.09267e+07	5.42913e+07	6.83595e+07	1.11915	0.162409
TG(19:0_18:1_18:1)+NH4	TG(55:2)+NH4	TG	(19:0_18:1_18:1)	(19:0)	(18:1)	(18:1)	918.848	C58 H112 O6 N1	1.1963e+07	1.05896e+07	1.04929e+07	1.22152e+07	1.16113e+07	1.38977e+06	7.55097e+06	8.2028e+06	1.65979e+07	1.46289e+07	7.64143e+06	1.07292e+07	1.35464e+07	7.98467e+06	6.15008e+06	0.952068	-0.0708638
TG(19:1_18:1_18:1)+NH4	TG(55:3)+NH4	TG	(19:1_18:1_18:1)	(19:1)	(18:1)	(18:1)	916.833	C58 H110 O6 N1	1.89542e+07	1.80348e+07	1.46361e+07	2.01035e+07	1.67577e+07	3.69791e+06	2.26899e+07	1.34953e+07	1.26285e+07	2.6963e+07	1.92057e+07	1.54831e+07	1.59895e+07	1.28968e+07	1.2552e+07	0.957879	-0.0620848
TG(19:1_18:1_18:2)+NH4	TG(55:4)+NH4	TG	(19:1_18:1_18:2)	(19:1)	(18:1)	(18:2)	914.817	C58 H108 O6 N1	2.37594e+07	2.12641e+07	2.22434e+07	1.88574e+07	2.38603e+07	8.41345e+06	2.7278e+07	1.88441e+07	1.49418e+07	2.3182e+07	2.19385e+07	1.46292e+07	2.00197e+07	1.92202e+07	1.10065e+07	0.936917	-0.0940073
TG(19:1_18:2_18:2)+NH4	TG(55:5)+NH4	TG	(19:1_18:2_18:2)	(19:1)	(18:2)	(18:2)	912.801	C58 H106 O6 N1	3.22895e+06	2.82303e+06	3.0703e+06	9.39182e+06	2.56982e+06	4.23475e+06	6.71615e+06	1.53114e+06	1.77192e+06	4.01831e+06	8.74151e+06	2.32765e+06	2.44503e+06	2.71601e+06	3.59934e+06	1.08523	0.117996
TG(19:1_19:1_22:6)+NH4	TG(60:8)+NH4	TG	(19:1_19:1_22:6)	(19:1)	(19:1)	(22:6)	976.833	C63 H110 O6 N1	1.02164e+07	7.75591e+06	4.70343e+06	1.03808e+07	7.96835e+06	852150	1.22152e+07	4.68801e+06	3.16223e+06	1.3812e+07	6.17102e+06	5.86245e+06	1.15819e+07	2.8932e+06	2.52655e+06	0.836035	-0.258365
TG(20:0_14:1_20:0)+NH4	TG(54:1)+NH4	TG	(20:0_14:1_20:0)	(20:0)	(14:1)	(20:0)	906.848	C57 H112 O6 N1	9.00409e+07	7.71411e+07	7.28019e+07	9.91707e+07	8.83977e+07	1.60083e+07	5.8622e+07	5.84356e+07	1.12611e+08	7.68213e+07	9.23703e+07	7.60499e+07	8.68813e+07	6.3162e+07	6.54665e+07	1.19049	0.25155
TG(20:0_18:1_18:1)+NH4	TG(56:2)+NH4	TG	(20:0_18:1_18:1)	(20:0)	(18:1)	(18:1)	932.864	C59 H114 O6 N1	4.1173e+07	4.11254e+07	4.0771e+07	3.94183e+07	3.46481e+07	7.80798e+06	4.46067e+07	2.37925e+07	5.66232e+07	5.05102e+07	4.9643e+07	3.20618e+07	3.08958e+07	2.22364e+07	3.34967e+07	0.918148	-0.123201
TG(20:0_18:1_18:1)+NH4_2	TG(56:2)+NH4	TG	(20:0_18:1_18:1)	(20:0)	(18:1)	(18:1)	932.864	C59 H114 O6 N1	3.65004e+07	3.41168e+07	3.33145e+07	3.82091e+07	3.74417e+07	2.89378e+06	4.23875e+07	1.88027e+07	4.39252e+07	3.60624e+07	6.38196e+07	1.89949e+07	2.36148e+07	1.26718e+07	5.22241e+07	1.18917	0.249951	0.225943
TG(20:1_18:1_18:1)+NH4	TG(56:3)+NH4	TG	(20:1_18:1_18:1)	(20:1)	(18:1)	(18:1)	930.848	C59 H112 O6 N1	9.35448e+07	8.56716e+07	8.20065e+07	9.73356e+07	9.56407e+07	1.41449e+07	1.75085e+08	4.25135e+07	4.85025e+07	1.36703e+08	1.30998e+08	6.42721e+07	5.70103e+07	3.59547e+07	9.91093e+07	0.928998	-0.106253	0.170211
TG(20:1_18:1_18:2)+NH4	TG(56:4)+NH4	TG	(20:1_18:1_18:2)	(20:1)	(18:1)	(18:2)	928.833	C59 H110 O6 N1	1.12199e+08	1.05944e+08	1.03328e+08	1.1906e+08	1.14741e+08	3.38072e+07	1.95494e+08	5.89004e+07	5.86762e+07	1.74822e+08	1.30891e+08	9.37579e+07	7.02518e+07	5.87029e+07	8.77107e+07	0.845917	-0.241412
TG(20:2_20:4_20:4)+NH4	TG(60:10)+NH4	TG	(20:2_20:4_20:4)	(20:2)	(20:4)	(20:4)	972.801	C63 H106 O6 N1	7.822e+06	7.84366e+06	7.86638e+06	8.76277e+06	7.82244e+06	457149	1.61638e+07	7.62024e+06	2.90286e+06	1.45709e+07	1.03462e+07	7.68476e+06	4.12458e+06	1.56774e+06	1.77534e+06	0.61126	-0.710142	0.0517081
TG(22:4_18:2_18:2)+NH4	TG(58:8)+NH4	TG	(22:4_18:2_18:2)	(22:4)	(18:2)	(18:2)	948.801	C61 H106 O6 N1	2.62651e+07	2.45443e+07	2.3563e+07	3.15022e+07	2.67529e+07	1.29414e+07	5.3975e+07	1.65589e+07	1.69456e+07	3.05056e+07	2.51995e+07	2.57155e+07	1.31635e+07	1.48822e+07	9.1934e+06	0.67331	-0.570656
TG(22:5_18:2_18:2)+NH4	TG(58:9)+NH4	TG	(22:5_18:2_18:2)	(22:5)	(18:2)	(18:2)	946.786	C61 H104 O6 N1	1.58397e+08	1.34015e+08	1.32874e+08	1.79304e+08	1.73047e+08	2.0078e+07	1.80234e+08	1.07862e+08	6.99906e+07	2.14599e+08	1.70761e+08	1.83228e+08	8.21608e+07	6.44456e+07	8.59698e+07	0.989542	-0.0151668
TG(23:0_11:2_23:0)+NH4	TG(57:2)+NH4	TG	(23:0_11:2_23:0)	(23:0)	(11:2)	(23:0)	946.88	C60 H116 O6 N1	2.48672e+07	2.13502e+07	2.25837e+07	3.04757e+07	2.54587e+07	1.65114e+07	1.49287e+07	1.4723e+07	2.59927e+07	2.45579e+07	1.95141e+07	2.03784e+07	2.92791e+07	2.74104e+07	2.33502e+07	1.24007	0.310427
TG(52:4+O)+NH4	TG(52:4+O)+NH4	TG	(52:4+O)	(52:4+O)			888.765	C55 H102 O7 N1	7.59199e+06	7.09072e+06	6.67407e+06	7.6971e+06	8.62947e+06	2.34778e+06	7.22443e+06	3.33472e+06	7.69998e+06	6.93512e+06	7.3625e+06	6.36523e+06	9.86922e+06	4.68487e+06	4.39594e+06	1.18647	0.246674
TG(56:9)+NH4	TG(56:9)+NH4	TG	(56:9)	(56:9)			918.755	C59 H100 O6 N1	1.72268e+07	1.60544e+07	1.64049e+07	1.96374e+07	2.05177e+07	1.63473e+06	2.60619e+07	1.91537e+07	7.78142e+06	1.88775e+07	1.57022e+07	2.11454e+07	1.08071e+07	5.62933e+06	5.67026e+06	0.801997	-0.318331
